# Supplementary material for: Changes in the Species and Functional Composition of Activated Sludge Communities Revealed Mechanisms of Partial Nitrification Established by Ultrasonication
Source: Front Microbiol. 2022 Jul 19;13:960608. doi: 10.3389/fmicb.2022.960608 (PMC9344063; doi:10.3389/fmicb.2022.960608)
Supplement: Supplementary file 1 [file Table_1.XLSX]

## Sheet: Table S1
Table S1. Component of municipal wastewater used as influent of reactor in this study.
Component	Value	Unit
NH4+	45.9±14	mg N/L
TN	48±12	mg N/L
TP	12±4	mg N/L
COD	235±143	mg O2/L

## Sheet: Table S2
Table S2. Assembly features of metagenomic gene sets.
Sample name	Sequenced reads (150 bp, millions)	Reads after quality filtering (millions)	Contigs (millions)	N50 (bp)	ORFs	Average length of ORF (bp)	Average length of ORF (bp)		Genes		Average length of genes (bp)	Average length of genes (bp)
Without ultrasonic treatment (NOUS)									13 364 656	568.4
C115	176.3	168.7	1.82	793	2 105 751		483	13 364 656
C193	110.7	110	1.22	830	2 001 706		515
C208	107.7	107.1	1.82	715	1 677 569		523
C216	187	179.1	1.58	979	2 208 119		485
C234	92	91.3	1.56	854	1 547 721		514
C254	179.9	171.9	1.76	792	2 052 071		486
T101	182.6	174.8	1.74	754	2 171 487		493
T115	191.6	183.3	1.32	873	2 237 580		501
T121	187	178.6	1.65	743	2 259 752		494
T149	181.2	173.8	1.17	1118	1 833 971		480
Ultrasonic treatment (US)
T193	241.5	236.9	1.46	751	2 228 873		525
T208	236	231.2	0.95	1275	1 403 970		559
T216	110.4	109.8	1.58	1044	1 705 764		537
T234	239	234.2	1.18	1137	1 663 079		533
T254	213.2	208.6	1.78	845	2 171 487		493
Total	2636.1	2559.3	22.59	900.2	30 340 623	510

## Sheet: Table S3
Table S3. MAGs with completeness above 95% and contamination lower than 10%.
Bin Id	Completeness (%)	Contamination (%)	GC	Genome Size (Mb)	Scaffolds	Predicted Genes	Superkingdom	Phylum	Class	Order	Family	Genus	Species	Read count															RPKM
														T121	C216	C193	C234	T254	C208	T149	T234	C254	T193	C115	T208	T115	T216	T101	T121	C216	C193	C234	T254	C208	T149	T234	C254	T193	C115	T208	T115	T216	T101
bin_S11C175	100	6.66667	0.366436	3.35	101	3007	Bacteria: 0.99	Bacteroidetes: 0.93	NA	NA	NA	NA	Bacteroidetes bacterium OLB10: 0.70	880802	48280	61195	19635	331369	31708	338635	143098	34440	82150	821821	620571	1270360	246919	1007786	0.00140053	7.64e-05	0.000158603	6.13e-05	0.000494236	8.44e-05	0.000552166	0.000190015	5.68e-05	0.00010767	0.00138323	0.000834106	0.00196751	0.000640918	0.0016358
bin_S11C1089	100	0.717703	0.450734	3.16	179	3079	Bacteria: 1.00	Proteobacteria: 0.98	Betaproteobacteria: 0.47	Nitrosomonadales: 0.47	Nitrosomonadaceae: 0.46	Nitrosomonas: 0.45	not classified	760599	327121	94130	38754	8455	72220	224890	5401	68417	14089	1108193	9098	857209	4862	539638	0.00128212	0.000548856	0.000258631	0.000128275	1.34e-05	0.000203878	0.000388746	7.6e-06	0.000119646	1.96e-05	0.00197737	1.3e-05	0.00140745	1.34e-05	0.000928588
bin_S12C175	100	7.96296	0.365678	3.41	134	3063	Bacteria: 0.99	Bacteroidetes: 0.93	NA	NA	NA	NA	Bacteroidetes bacterium OLB10: 0.69	935008	48939	64187	20852	353689	33611	357658	149871	33114	87435	864943	649036	1347471	257792	1074224	0.00146056	7.61e-05	0.00016343	6.4e-05	0.000518245	8.79e-05	0.000572923	0.000195508	5.37e-05	0.000112581	0.00143019	0.000857016	0.00205021	0.000657366	0.00171296
bin_S11C841	100	0.793651	0.372921	3.55	47	3018	Bacteria: 0.99	Bacteroidetes: 0.87	NA	NA	NA	NA	Bacteroidetes bacterium OLB10: 0.41	315124	163856	113751	58261	390	129554	20189	189	43980	1046	362415	329	382621	146	401555	0.000472838	0.000244721	0.000278206	0.000171658	5.49e-07	0.000325553	3.11e-05	2.37e-07	6.85e-05	1.29e-06	0.000575623	4.17e-07	0.00055921	3.58e-07	0.000615069
bin_S14C175	100	4.28571	0.365933	3.11	85	2771	Bacteria: 0.99	Bacteroidetes: 0.93	NA	NA	NA	NA	Bacteroidetes bacterium OLB10: 0.74	817353	42024	54787	17489	324332	28570	310516	139809	29183	73338	761442	621702	1179578	238999	932608	0.00139994	7.16e-05	0.000152953	5.88e-05	0.000521071	8.19e-05	0.000545388	0.000199975	5.19e-05	0.000103539	0.0013805	0.000900112	0.00196789	0.000668233	0.0016306
bin_S12C841	100	0.793651	0.372922	3.56	45	3034	Bacteria: 0.99	Bacteroidetes: 0.87	NA	NA	NA	NA	Bacteroidetes bacterium OLB10: 0.41	318747	166339	116085	59546	179	132715	20644	138	45006	1087	367341	293	386473	90	407827	0.00047693	0.000247731	0.000283117	0.000174951	2.51e-07	0.000332559	3.17e-05	1.72e-07	6.99e-05	1.34e-06	0.000581808	3.71e-07	0.000563253	2.2e-07	0.000622922
bin_S15C841	100	0.793651	0.372719	3.51	57	2997	Bacteria: 0.99	Bacteroidetes: 0.87	NA	NA	NA	NA	Bacteroidetes bacterium OLB10: 0.41	317469	164858	114720	58060	142	131054	20369	87	44339	1096	362229	303	383427	56	402452	0.000481785	0.000249023	0.000283774	0.000173015	2.02e-07	0.000333075	3.17e-05	1.1e-07	6.98e-05	1.37e-06	0.000581884	3.89e-07	0.000566774	1.39e-07	0.000623468
bin_S6C563	100	4.7587	0.558863	7.2	662	6151	Bacteria: 0.99	Bacteroidetes: 0.76	Saprospiria: 0.46	Saprospirales: 0.46	Haliscomenobacteraceae: 0.32	Phaeodactylibacter: 0.30	not classified	301272	681003	612051	1123506	209	692166	4014	60	1252528	306	121911	67	270741	148	250103	0.000222887	0.00050148	0.000738066	0.00163214	1.45e-07	0.000857584	3.05e-06	3.71e-08	0.000961342	1.87e-07	9.55e-05	4.19e-08	0.000195099	1.79e-07	0.000188883
bin_S8C18359	100	1.07527	0.332639	2.9	31	2666	Bacteria: 1.00	Bacteroidetes: 0.96	Flavobacteriia: 0.54	Flavobacteriales: 0.53	not classified	not classified	not classified	5353	34474	2918	1138	17094	15270	7934	14044	7197	42232	17058	75350	8709	499478	20228	9.83e-06	6.3e-05	8.74e-06	4.1e-06	2.95e-05	4.7e-05	1.49e-05	2.15e-05	1.37e-05	6.39e-05	3.32e-05	0.000116993	1.56e-05	0.00149765	3.79e-05
bin_S7C175	100	8.33333	0.366066	3.37	124	3039	Bacteria: 0.99	Bacteroidetes: 0.93	NA	NA	NA	NA	Bacteroidetes bacterium OLB10: 0.70	855743	45671	58342	18750	318856	31100	327473	137942	30754	79330	786769	598940	1227458	237158	980253	0.00135261	7.19e-05	0.000150311	5.82e-05	0.000472751	8.23e-05	0.000530796	0.000182082	5.04e-05	0.000103357	0.00131637	0.000800254	0.00188978	0.000611928	0.00158167
bin_S8C1674	100	0.540541	0.347121	2.69	72	2487	Bacteria: 1.00	Bacteroidetes: 0.92	Flavobacteriia: 0.78	NA	NA	NA	Flavobacteriia bacterium 40-80: 0.68	409	157	304	116	123386	165	3617	815584	96	439649	231	20517	468	294197	570	8.1e-07	3.09e-07	9.81e-07	4.51e-07	0.000229182	5.47e-07	7.34e-06	0.0013487	1.97e-07	0.000717608	4.84e-07	3.43e-05	9.03e-07	0.000950995	1.15e-06
bin_S7C841	100	0.793651	0.37297	3.54	42	3014	Bacteria: 0.99	Bacteroidetes: 0.88	NA	NA	NA	NA	Bacteroidetes bacterium OLB10: 0.41	383106	197373	135496	69623	149	155511	24521	111	53244	1243	433191	340	457416	62	479205	0.000576467	0.000295611	0.000332325	0.000205714	2.1e-07	0.000391883	3.78e-05	1.39e-07	8.31e-05	1.54e-06	0.00068998	4.32e-07	0.000670413	1.52e-07	0.000736081
bin_S9C841	100	0.793651	0.373103	3.52	54	3001	Bacteria: 0.99	Bacteroidetes: 0.88	NA	NA	NA	NA	Bacteroidetes bacterium OLB10: 0.41	343506	179826	122397	63361	157	141892	22079	76	48097	1099	393569	265	412603	45	435848	0.000519817	0.000270861	0.000301903	0.000188275	2.23e-07	0.000359595	3.43e-05	9.6e-08	7.55e-05	1.37e-06	0.000630432	3.39e-07	0.000608169	1.11e-07	0.000673286
bin_S10C1674	99.7297	0.540541	0.3472	2.74	61	2516	Bacteria: 1.00	Bacteroidetes: 0.92	Flavobacteriia: 0.78	NA	NA	NA	Flavobacteriia bacterium 40-80: 0.66	1435	702	684	450	128097	579	4597	836297	347	453924	1072	21687	1703	303862	2113	2.79e-06	1.36e-06	2.17e-06	1.72e-06	0.000233591	1.89e-06	9.16e-06	0.00135772	7e-07	0.000727388	2.21e-06	3.56e-05	3.22e-06	0.000964314	4.19e-06
bin_S8C177	99.6466	0.353357	0.386103	2.69	11	2640	Bacteria: 1.00	Bacteroidetes: 0.98	Flavobacteriia: 0.95	Flavobacteriales: 0.89	Flavobacteriaceae: 0.88	Flavobacterium: 0.81	Flavobacterium suncheonense: 0.37	64	14	150	49	87145	38	335	414590	8	297651	52	42574	68	529275	71	1.27e-07	2.76e-08	4.84e-07	1.91e-07	0.000161867	1.26e-07	6.8e-07	0.000685594	1.64e-08	0.000485835	1.09e-07	7.13e-05	1.31e-07	0.00171089	1.44e-07
bin_S15C1089	99.6013	1.43541	0.450838	3.02	228	3017	Bacteria: 1.00	Proteobacteria: 0.98	Betaproteobacteria: 0.47	Nitrosomonadales: 0.46	Nitrosomonadaceae: 0.45	Nitrosomonas: 0.45	not classified	729225	312000	88971	36355	6232	68422	215347	3740	64680	12101	1052737	6921	833965	2885	517632	0.00128622	0.000547752	0.000255789	0.000125913	1.03e-05	0.00020211	0.000389506	5.51e-06	0.000118355	1.76e-05	0.0019655	1.03e-05	0.00143276	8.31e-06	0.000932012
bin_S5C1455	99.5074	0	0.377744	3.55	51	3266	Bacteria: 1.00	Bacteroidetes: 0.95	Chitinophagia: 0.76	Chitinophagales: 0.76	Chitinophagaceae: 0.76	NA	Chitinophagaceae bacterium IBVUCB2: 0.71	2653	3179	5012	2040	743870	2877	152256	930222	621	2475201	6762	2941275	2542	1080109	2648	3.98e-06	4.75e-06	1.23e-05	6.01e-06	0.00104697	7.23e-06	0.000234276	0.00116562	9.67e-07	0.00306137	1.07e-05	0.00373063	3.72e-06	0.00264565	4.06e-06
bin_S2C1455	99.5074	0	0.377681	3.71	48	3426	Bacteria: 1.00	Bacteroidetes: 0.94	Chitinophagia: 0.74	Chitinophagales: 0.74	Chitinophagaceae: 0.74	NA	Chitinophagaceae bacterium IBVUCB2: 0.68	1477	2146	4110	1797	753543	2069	148781	946281	535	2532328	5575	3002173	1151	1103494	1379	2.12e-06	3.07e-06	9.62e-06	5.07e-06	0.00101485	4.97e-06	0.000219056	0.00113461	7.97e-07	0.00299695	8.47e-06	0.00364365	1.61e-06	0.00258636	2.02e-06
bin_S10C1140	99.5074	0.492611	0.416533	3.8	65	3562	Bacteria: 1.00	Bacteroidetes: 0.77	Chitinophagia: 0.32	Chitinophagales*: 0.32	Chitinophagaceae*: 0.32	not classified	not classified	59335	8617	9855	2230	443661	9188	94935	3905081	1771	288117	35324	450394	65245	575973	87548	8.32e-05	1.2e-05	2.25e-05	6.14e-06	0.000583358	2.16e-05	0.000136466	0.00457137	2.58e-06	0.000332904	5.24e-05	0.000533683	8.91e-05	0.00131799	0.000125277
bin_S13C457	99.5074	0	0.402694	4.14	8	3746	Bacteria: 1.00	Bacteroidetes: 0.80	Chitinophagia: 0.30	Chitinophagales*: 0.30	Chitinophagaceae*: 0.30	not classified	not classified	1235101	1005025	1058876	245368	4463	783700	5976575	10957	172887	417757	1326567	285890	1234412	28663	1249093	0.00158914	0.0012871	0.00222067	0.000619914	5.39e-06	0.00168868	0.00788559	1.18e-05	0.000230773	0.000443054	0.00180671	0.000310938	0.00154701	6.02e-05	0.0016406
bin_S2C457	99.5074	0	0.402859	4.13	14	3734	Bacteria: 1.00	Bacteroidetes: 0.80	Chitinophagia: 0.30	Chitinophagales*: 0.30	Chitinophagaceae*: 0.30	not classified	not classified	2000446	1623511	1674385	390321	3036	1264575	9618527	9837	279998	678809	2141761	460380	1978654	39742	2018770	0.0025801	0.00208421	0.00352002	0.00098852	3.67e-06	0.00273145	0.0127216	1.06e-05	0.000374652	0.000721658	0.00292403	0.000501927	0.00248573	8.37e-05	0.00265793
bin_S3C457	99.5074	0	0.402711	4.16	12	3779	Bacteria: 1.00	Bacteroidetes: 0.80	Chitinophagia: 0.30	Chitinophagales*: 0.30	Chitinophagaceae*: 0.30	not classified	not classified	961307	782990	822672	191489	2494	612540	4670285	7389	135516	325024	1032364	219052	957580	21341	979072	0.00123091	0.000997929	0.00171701	0.000481464	3e-06	0.00131353	0.00613243	7.9e-06	0.00018002	0.000343049	0.00139927	0.000237098	0.00119431	4.46e-05	0.00127976
bin_S10C1455	99.5074	0	0.378034	3.62	40	3327	Bacteria: 1.00	Bacteroidetes: 0.95	Chitinophagia: 0.75	Chitinophagales: 0.75	Chitinophagaceae: 0.75	NA	Chitinophagaceae bacterium IBVUCB2: 0.70	1318	2085	3990	1789	754508	1982	148831	951009	514	2525854	5344	3002232	1089	1098777	1346	1.94e-06	3.05e-06	9.57e-06	5.17e-06	0.00104141	4.88e-06	0.000224578	0.00116863	7.85e-07	0.00306361	8.32e-06	0.00373431	1.56e-06	0.00263933	2.02e-06
bin_S4C457	99.5074	0.492611	0.402816	4.15	11	3751	Bacteria: 1.00	Bacteroidetes: 0.80	Chitinophagia: 0.30	Chitinophagales*: 0.30	Chitinophagaceae*: 0.30	not classified	not classified	742926	603966	636324	148572	1762	476381	3587859	32626	103141	249306	797540	165787	738633	16557	757924	0.000953578	0.000771616	0.00133128	0.000374458	2.12e-06	0.00102401	0.00472247	3.5e-05	0.000137343	0.000263766	0.00108359	0.000179878	0.000923453	3.47e-05	0.000993082
bin_S7C457	99.5074	0.492611	0.40287	4.16	27	3762	Bacteria: 1.00	Bacteroidetes: 0.80	Chitinophagia: 0.30	Chitinophagales*: 0.30	Chitinophagaceae*: 0.30	not classified	not classified	1212148	981648	1025169	238572	3529	777804	5844287	9173	169136	421266	1304302	281397	1201192	26555	1218095	0.00155211	0.00125112	0.00213965	0.000599846	4.24e-06	0.00166792	0.00767398	9.81e-06	0.000224681	0.000444628	0.00176785	0.000304579	0.00149814	5.55e-05	0.00159219
bin_S9C457	99.5074	a	0.402655	4.15	14	3755	Bacteria: 1.00	Bacteroidetes: 0.80	Chitinophagia: 0.30	Chitinophagales*: 0.30	Chitinophagaceae*: 0.30	not classified	not classified	1798306	1454546	1497953	349111	3870	1128638	8687418	8727	252764	609074	1930005	412052	1780775	36719	1812127	0.00230821	0.0018583	0.00313394	0.000879892	4.66e-06	0.00242608	0.0114347	9.35e-06	0.000336581	0.0006444	0.00262223	0.000447073	0.00222636	7.69e-05	0.00237437
bin_S8C1455	99.5074	0	0.377765	3.67	45	3391	Bacteria: 1.00	Bacteroidetes: 0.94	Chitinophagia: 0.74	Chitinophagales: 0.74	Chitinophagaceae: 0.74	NA	Chitinophagaceae bacterium IBVUCB2: 0.68	1375	2109	4062	1795	758520	2041	150544	953377	533	2546098	5546	3023304	1166	1104259	1321	2e-06	3.05e-06	9.61e-06	5.12e-06	0.00103269	4.96e-06	0.000224068	0.00115558	8.03e-07	0.00304609	8.52e-06	0.00370929	1.65e-06	0.00261636	1.96e-06
bin_S9C521	99.5074	0.985222	0.455761	4.33	235	3388	Bacteria: 0.99	Bacteroidetes: 0.83	Sphingobacteriia: 0.48	Sphingobacteriales: 0.48	not classified	not classified	not classified	3810	184689	153277	56398	342	512757	270	80	17464	190	610	126	3492	120	2452	4.69e-06	0.000226146	0.000307347	0.000136235	3.95e-07	0.00105639	3.41e-07	8.22e-08	2.23e-05	1.93e-07	7.94e-07	1.31e-07	4.18e-06	2.41e-07	3.08e-06
bin_S11C457	99.3924	0.492611	0.402741	4.15	26	3762	Bacteria: 1.00	Bacteroidetes: 0.80	Chitinophagia: 0.30	Chitinophagales*: 0.30	Chitinophagaceae*: 0.30	not classified	not classified	831548	684102	718406	166654	1161	535677	4030680	4410	118359	285795	900936	193468	831405	17136	846035	0.00106733	0.000873996	0.00150301	0.000420031	1.4e-06	0.00115147	0.00530533	4.73e-06	0.000157607	0.000302371	0.00122407	0.000209911	0.00103944	3.59e-05	0.00110853
bin_S10C526	99.3432	1.5052	0.445899	2.44	184	2405	Bacteria: 1.00	Bacteroidetes: 0.85	not classified	not classified	not classified	not classified	not classified	724	8	22	35	1104586	10	291	388680	45	19720	164	21636	696	107313	1224	1.58e-06	1.74e-08	7.83e-08	1.5e-07	0.00226192	3.66e-08	6.51e-07	0.000708602	1.02e-07	3.55e-05	3.79e-07	3.99e-05	1.48e-06	0.000382433	2.73e-06
bin_S10C2718	99.3197	1.59397	0.612743	5.89	97	4918	Bacteria: 1.00	Verrucomicrobia: 0.85	Verrucomicrobiae: 0.38	Verrucomicrobiales: 0.37	Verrucomicrobiaceae: 0.35	not classified	not classified	770	1994	978	826	2065588	1409	761	1189525	2035	1241383	436	2446982	474	718870	614	6.96e-07	1.79e-06	1.44e-06	1.47e-06	0.00175225	2.13e-06	7.06e-07	0.000898377	1.91e-06	0.000925389	4.17e-07	0.00187064	4.18e-07	0.00106127	5.67e-07
bin_S2C2718	99.3197	1.59397	0.612774	5.92	107	4941	Bacteria: 1.00	Verrucomicrobia: 0.85	Verrucomicrobiae: 0.38	Verrucomicrobiales: 0.37	Verrucomicrobiaceae: 0.36	not classified	not classified	1160	2561	1106	965	2101512	1785	792	1198621	2225	1266435	734	2487902	932	727236	1083	1.04e-06	2.29e-06	1.62e-06	1.7e-06	0.00177369	2.69e-06	7.31e-07	0.000900659	2.08e-06	0.00093928	6.99e-07	0.00189228	8.17e-07	0.00106818	9.95e-07
bin_S5C2718	99.3197	1.59397	0.612697	5.94	81	4941	Bacteria: 1.00	Verrucomicrobia: 0.85	Verrucomicrobiae: 0.38	Verrucomicrobiales: 0.37	Verrucomicrobiaceae: 0.35	not classified	not classified	1152	2409	1110	962	2121503	1567	744	1210432	2337	1273442	651	2515581	814	736061	980	1.03e-06	2.15e-06	1.62e-06	1.69e-06	0.00178453	2.35e-06	6.84e-07	0.000906472	2.17e-06	0.000941296	6.18e-07	0.00190689	7.11e-07	0.00107751	8.97e-07
bin_S8C2718	99.3197	1.59397	0.612684	5.92	109	4941	Bacteria: 1.00	Verrucomicrobia: 0.85	Verrucomicrobiae: 0.38	Verrucomicrobiales: 0.37	Verrucomicrobiaceae: 0.35	not classified	not classified	1181	2479	1102	968	2105722	1671	778	1202366	2300	1263460	701	2493606	890	732247	983	1.06e-06	2.22e-06	1.62e-06	1.71e-06	0.00177724	2.52e-06	7.18e-07	0.000903473	2.15e-06	0.000937073	6.68e-07	0.00189662	7.8e-07	0.00107555	9.03e-07
bin_S14C1455	99.2611	0	0.377656	3.67	45	3389	Bacteria: 1.00	Bacteroidetes: 0.94	Chitinophagia: 0.74	Chitinophagales: 0.74	Chitinophagaceae: 0.74	NA	Chitinophagaceae bacterium IBVUCB2: 0.69	1410	2090	4051	1816	756206	2002	149765	949757	527	2541751	5521	3021935	1152	1102640	1366	2.05e-06	3.02e-06	9.58e-06	5.18e-06	0.00102954	4.87e-06	0.000222908	0.00115119	7.94e-07	0.00304089	8.48e-06	0.00370761	1.63e-06	0.00261252	2.02e-06
bin_S14C457	99.2574	0	0.402951	4.11	54	3755	Bacteria: 1.00	Bacteroidetes: 0.80	Chitinophagia: 0.30	Chitinophagales*: 0.30	Chitinophagaceae*: 0.30	not classified	not classified	1208019	980181	1041626	241428	1581	773764	5809277	5942	170800	400272	1292922	279301	1205090	24818	1222056	0.00156564	0.00126445	0.00220044	0.000614412	1.92e-06	0.00167944	0.0077208	6.43e-06	0.000229651	0.000427609	0.00177374	0.000305989	0.00152129	5.25e-05	0.0016168
bin_S3C563	99.2424	4.91021	0.563207	6.63	672	5728	Bacteria: 0.99	Bacteroidetes: 0.77	Saprospiria: 0.48	Saprospirales: 0.48	Haliscomenobacteraceae: 0.33	Phaeodactylibacter: 0.31	not classified	282169	729057	565140	996756	706	634838	3857	251	1023621	370	114436	244	252515	196	236844	0.000226702	0.000583022	0.000740087	0.00157249	5.32e-07	0.000854178	3.18e-06	1.68e-07	0.000853195	2.45e-07	9.73e-05	1.66e-07	0.00019761	2.57e-07	0.000194248
bin_S14C700	99.1803	0.546448	0.699691	3.07	52	2958	Bacteria: 0.99	Actinobacteria: 0.89	Actinobacteria: 0.87	Micrococcales: 0.49	not classified	not classified	not classified	272	992	513	405	1240979	417	4086	1407886	1003	871852	753	1092095	239	318491	274	4.72e-07	1.71e-06	1.45e-06	1.38e-06	0.00201973	1.21e-06	7.27e-06	0.00204	1.81e-06	0.00124692	1.38e-06	0.00160176	4.04e-07	0.000902093	4.85e-07
bin_S15C175	99.0476	9.04762	0.365637	3.39	173	3075	Bacteria: 0.99	Bacteroidetes: 0.92	NA	NA	NA	NA	Bacteroidetes bacterium OLB10: 0.69	880254	45141	60105	19225	335129	31812	338439	144837	30662	82049	810950	630162	1264117	247575	1009067	0.00138314	7.06e-05	0.00015394	5.93e-05	0.000493947	8.37e-05	0.000545335	0.000190055	5e-05	0.000106269	0.00134882	0.000837003	0.00193474	0.000635038	0.00161856
bin_S8C175	99.0476	3.33333	0.36613	3.12	76	2757	Bacteria: 0.99	Bacteroidetes: 0.93	NA	NA	NA	NA	Bacteroidetes bacterium OLB10: 0.74	874245	45333	59259	18880	355106	31435	333134	153073	30287	80328	806762	662988	1258280	262037	1000988	0.00149258	7.7e-05	0.000164907	6.33e-05	0.000568684	8.99e-05	0.000583239	0.000218245	5.36e-05	0.000113044	0.00145798	0.00095681	0.00209246	0.000730299	0.00174454
bin_S8C146	99.0148	0	0.345857	2.41	110	2284	Bacteria: 0.99	Bacteroidetes: 0.90	not classified	not classified	not classified	not classified	not classified	51	77	68	68	347841	75	48	189970	81	28358	100	306403	82	210485	96	1.13e-07	1.69e-07	2.45e-07	2.95e-07	0.00072116	2.78e-07	1.09e-07	0.000350645	1.86e-07	5.17e-05	2.34e-07	0.000572467	1.77e-07	0.000759445	2.17e-07
bin_S5C146	99.0148	1.84729	0.346725	2.39	134	2317	Bacteria: 0.99	Bacteroidetes: 0.90	not classified	not classified	not classified	not classified	not classified	25	15	33	24	353392	39	6	186167	40	27841	11	302470	24	201198	12	5.57e-08	3.33e-08	1.2e-07	1.05e-07	0.000738799	1.46e-07	1.37e-08	0.000346501	9.25e-08	5.11e-05	2.6e-08	0.000569848	5.21e-08	0.000732012	2.73e-08
bin_S15C1716	99.0099	0.49505	0.35435	3.41	77	2850	Bacteria: 0.98	Bacteroidetes: 0.75	not classified	not classified	not classified	not classified	not classified	968712	30052	23536	11756	67	18428	72358	43	26433	1866	694091	191	1056339	68	962043	0.00151321	4.67e-05	5.99e-05	3.61e-05	9.82e-08	4.82e-05	0.000115908	5.61e-08	4.28e-05	2.4e-06	0.00114768	2.52e-07	0.00160725	1.73e-07	0.00153408
bin_S12C1716	99.0099	0.0550055	0.354186	3.4	65	2818	Bacteria: 0.98	Bacteroidetes: 0.75	not classified	not classified	not classified	not classified	not classified	953784	29924	23154	11784	48	18753	71314	35	26360	1819	681386	262	1031833	39	956716	0.00149427	4.67e-05	5.91e-05	3.63e-05	7.05e-08	4.92e-05	0.000114572	4.58e-08	4.28e-05	2.35e-06	0.00112999	3.47e-07	0.00157458	9.97e-08	0.00153007
bin_S7C1716	99.0099	0	0.354454	3.44	58	2839	Bacteria: 0.98	Bacteroidetes: 0.75	not classified	not classified	not classified	not classified	not classified	981869	29871	23727	11856	77	18505	72603	8	26477	1876	696870	245	1051835	70	965382	0.00152039	4.6e-05	5.99e-05	3.6e-05	1.12e-07	4.8e-05	0.000115287	1.03e-08	4.25e-05	2.39e-06	0.00114223	3.21e-07	0.00158644	1.77e-07	0.00152598
bin_S9C563	98.9899	3.94501	0.55837	7.49	567	6377	Bacteria: 0.99	Bacteroidetes: 0.77	Saprospiria: 0.46	Saprospirales: 0.46	Haliscomenobacteraceae: 0.32	not classified	not classified	343861	757495	688125	1181025	220	822898	4382	57	1223163	452	140543	112	308346	195	284342	0.000244546	0.00053621	0.000797674	0.00164927	1.47e-07	0.000980084	3.2e-06	3.39e-08	0.000902455	2.65e-07	0.000105801	6.73e-08	0.000213595	2.26e-07	0.000206427
bin_S4C563	98.9899	3.39506	0.559352	7.1	828	6239	Bacteria: 0.99	Bacteroidetes: 0.76	Saprospiria: 0.46	Saprospirales: 0.46	Haliscomenobacteraceae: 0.32	not classified	not classified	321710	670795	680792	1088777	214	695048	4152	60	1102562	406	129175	48	287179	147	267445	0.00024136	0.00050092	0.000832523	0.00160396	1.51e-07	0.000873284	3.19e-06	3.76e-08	0.000858159	2.51e-07	0.000102584	3.04e-08	0.000209859	1.8e-07	0.000204825
bin_S13C563	98.9899	3.81594	0.555877	7.62	737	6499	Bacteria: 0.99	Bacteroidetes: 0.76	Saprospiria: 0.45	Saprospirales: 0.45	Haliscomenobacteraceae: 0.31	not classified	not classified	327031	719822	654775	1238117	226	736301	4385	58	1220386	375	132233	56	294365	189	270855	0.000228609	0.000500849	0.000746066	0.0016995	1.48e-07	0.000861984	3.14e-06	3.39e-08	0.000885045	2.16e-07	9.78e-05	3.31e-08	0.000200431	2.16e-07	0.000193281
bin_S5C700	98.9071	0.68306	0.699928	3.06	48	2963	Bacteria: 0.99	Actinobacteria: 0.88	Actinobacteria: 0.87	Micrococcales: 0.49	not classified	not classified	not classified	229	1027	524	390	1210154	395	3169	1382745	906	848761	675	1067491	206	314046	226	3.99e-07	1.78e-06	1.49e-06	1.33e-06	0.001976	1.15e-06	5.66e-06	0.00201011	1.64e-06	0.00121786	1.24e-06	0.00157079	3.49e-07	0.00089241	4.02e-07
bin_S1C457	98.8752	5.04926	0.402574	4.43	48	4042	Bacteria: 1.00	Bacteroidetes: 0.80	Chitinophagia: 0.31	Chitinophagales*: 0.31	Chitinophagaceae*: 0.31	not classified	not classified	961087	754187	788548	182660	10145	588841	4514467	10399	131573	323270	1030359	215243	956946	23850	962233	0.00115563	0.000902635	0.00154548	0.000431274	1.14e-05	0.00118575	0.00556654	1.04e-05	0.000164129	0.000320402	0.00131143	0.000218776	0.00112077	4.68e-05	0.00118109
bin_S6C3027	98.8636	2.84091	0.58396	5	83	4184	Bacteria: 0.98	Planctomycetes: 0.62	not classified	not classified	not classified	not classified	not classified	8907	90950	11985	107371	20	27708	252	0	1653742	88	10892	4	8154	28	6772	9.49e-06	9.64e-05	2.08e-05	0.000224611	2e-08	4.94e-05	2.75e-07	0	0.00182777	7.73e-08	1.23e-05	3.6e-09	8.46e-06	4.87e-08	7.36e-06
bin_S2C1674	98.8108	1.08108	0.347695	2.72	188	2601	Bacteria: 1.00	Bacteroidetes: 0.92	Flavobacteriia: 0.79	NA	NA	NA	Flavobacteriia bacterium 40-80: 0.66	376	147	198	65	117864	82	2651	770097	86	435276	361	19566	398	285678	346	7.36e-07	2.87e-07	6.32e-07	2.5e-07	0.000216511	2.69e-07	5.32e-06	0.00125944	1.75e-07	0.000702635	7.48e-07	3.24e-05	7.59e-07	0.000913273	6.92e-07
bin_S4C841	98.8095	0.793651	0.372826	3.42	87	2965	Bacteria: 0.99	Bacteroidetes: 0.88	NA	NA	NA	NA	Bacteroidetes bacterium OLB10: 0.42	374862	193077	132076	67356	177	151107	23654	108	52131	1207	426017	359	448132	44	473519	0.000583854	0.000299324	0.000335303	0.000205998	2.59e-07	0.000394146	3.78e-05	1.4e-07	8.42e-05	1.55e-06	0.000702362	4.73e-07	0.000679852	1.12e-07	0.000752868
bin_S5C526	98.7521	0.246305	0.446624	2.44	145	2366	Bacteria: 1.00	Bacteroidetes: 0.86	not classified	not classified	not classified	not classified	not classified	813	14	23	34	1290430	21	339	409556	41	20703	206	22830	747	114138	1447	1.77e-06	3.04e-08	8.18e-08	1.46e-07	0.00264248	7.68e-08	7.59e-07	0.000746661	9.29e-08	3.73e-05	4.76e-07	4.21e-05	1.59e-06	0.000406755	3.22e-06
bin_S15C457	98.7438	0	0.402602	4.14	38	3756	Bacteria: 1.00	Bacteroidetes: 0.80	Chitinophagia: 0.30	Chitinophagales*: 0.30	Chitinophagaceae*: 0.30	not classified	not classified	889263	727105	759627	175207	2161	566617	4285103	4881	124155	295809	955507	205015	888518	18095	905248	0.00114417	0.00093118	0.00159309	0.000442654	2.61e-06	0.00122092	0.00565384	5.24e-06	0.000165725	0.000313722	0.00130135	0.000222977	0.00111352	3.8e-05	0.00118898
bin_S2C315	98.7179	4.2735	0.729842	3.03	324	3312	Bacteria: 1.00	Actinobacteria: 0.91	not classified	not classified	not classified	not classified	not classified	55838	46961	25339	11150	12621	24835	358989	76398	41718	760589	65506	314008	42137	92911	35186	9.82e-05	8.22e-05	7.26e-05	3.85e-05	2.08e-05	7.31e-05	0.000647174	0.00011216	7.61e-05	0.00110215	0.000121899	0.00046663	7.22e-05	0.000266635	6.31e-05
bin_S14C2718	98.6395	1.59397	0.61283	5.84	85	4865	Bacteria: 1.00	Verrucomicrobia: 0.85	Verrucomicrobiae: 0.38	Verrucomicrobiales: 0.37	Verrucomicrobiaceae: 0.36	not classified	not classified	640	1908	842	785	2076388	1266	401	1186113	1759	1246532	408	2461018	469	719189	537	5.84e-07	1.73e-06	1.25e-06	1.41e-06	0.00177649	1.93e-06	3.75e-07	0.000903469	1.66e-06	0.000937183	3.94e-07	0.00189748	4.17e-07	0.00107084	5e-07
bin_S7C1696	98.6339	2.18579	0.422178	3.66	116	3526	Bacteria: 1.00	Bacteroidetes: 0.85	NA	NA	NA	NA	Bacteroidetes bacterium OLB12: 0.40	662292	327688	143039	74614	2101	141633	172920	402	119035	16149	634134	5815	583215	10742	537328	0.00096389	0.000474697	0.000339323	0.000213232	2.87e-06	0.000345209	0.000258075	4.89e-07	0.000179728	1.94e-05	0.000976923	7.15e-06	0.000826764	2.55e-05	0.0007983
bin_S5C694	98.5773	0.117786	0.484567	2.56	18	2432	Bacteria: 0.99	Bacteroidetes: 0.91	Flavobacteriia: 0.72	Flavobacteriales: 0.55	Flavobacteriaceae: 0.53	Flavobacterium: 0.38	not classified	119	157	36	150	822299	289	88	1044065	69	8310	188	26540	70	243046	240	2.48e-07	3.25e-07	1.22e-07	6.13e-07	0.00160494	1.01e-06	1.88e-07	0.00181421	1.49e-07	1.43e-05	4.14e-07	4.67e-05	1.42e-07	0.000825545	5.1e-07
bin_S10C694	98.5773	0.117786	0.484633	2.56	17	2432	Bacteria: 0.99	Bacteroidetes: 0.91	Flavobacteriia: 0.72	Flavobacteriales: 0.55	Flavobacteriaceae: 0.53	Flavobacterium: 0.38	not classified	124	165	35	159	830658	294	76	1054837	73	8378	201	26919	79	245273	241	2.58e-07	3.42e-07	1.19e-07	6.5e-07	0.00162125	1.02e-06	1.62e-07	0.00183293	1.58e-07	1.44e-05	4.43e-07	4.73e-05	1.6e-07	0.00083311	5.12e-07
bin_S14C1118	98.5646	0	0.444213	2.95	63	2789	Bacteria: 1.00	Proteobacteria: 0.98	Betaproteobacteria: 0.87	Nitrosomonadales: 0.87	Nitrosomonadaceae: 0.87	Nitrosomonas: 0.87	Nitrosomonas sp.: 0.76	14139	120886	14561	21303	1139814	14414	44845	506585	229466	775149	32279	715529	14348	231755	15118	2.55e-05	0.000217265	4.29e-05	7.55e-05	0.00193054	4.36e-05	8.3e-05	0.00076389	0.000429852	0.00115371	6.17e-05	0.00109214	2.52e-05	0.000683124	2.79e-05
bin_S2C1118	98.5646	0	0.444654	2.95	66	2773	Bacteria: 1.00	Proteobacteria: 0.98	Betaproteobacteria: 0.88	Nitrosomonadales: 0.87	Nitrosomonadaceae: 0.87	Nitrosomonas: 0.87	Nitrosomonas sp.: 0.76	13570	118817	14220	20944	1122953	14191	44103	499576	224872	763657	31204	705035	13541	227282	14479	2.45e-05	0.000213547	4.19e-05	7.43e-05	0.00190199	4.29e-05	8.17e-05	0.000753321	0.000421246	0.00113661	5.96e-05	0.00107613	2.38e-05	0.000669939	2.67e-05
bin_S13C83	98.5222	1.47783	0.403064	3.81	147	2969	Bacteria: 0.98	Bacteroidetes: 0.79	Sphingobacteriia: 0.39	Sphingobacteriales: 0.39	not classified	not classified	not classified	233516	183745	1317798	411752	473	481746	7545	364	189931	585	185065	562	412943	424	315809	0.000326476	0.000255698	0.00300306	0.00113038	6.2e-07	0.00112796	1.08e-05	4.25e-07	0.000275482	6.74e-07	0.00027388	6.64e-07	0.00056234	9.68e-07	0.00045072
bin_S10C697	98.5222	2.39737	0.402365	4.65	105	4263	Bacteria: 1.00	Bacteroidetes: 0.68	not classified	not classified	not classified	not classified	not classified	86	208	472	670	483833	345	4688	755459	273	517331	96	554743	53	358585	111	9.85e-08	2.37e-07	8.81e-07	1.51e-06	0.000519889	6.62e-07	5.51e-06	0.0007227	3.24e-07	0.000488483	1.16e-07	0.000537172	5.91e-08	0.000670551	1.3e-07
bin_S4C83	98.5222	0.985222	0.403106	3.82	141	2971	Bacteria: 0.98	Bacteroidetes: 0.80	Sphingobacteriia: 0.39	Sphingobacteriales: 0.39	not classified	not classified	not classified	236544	188631	1344156	416870	272	492195	7620	178	193544	529	190817	391	419302	375	321011	0.000329843	0.00026181	0.00305511	0.00114144	3.56e-07	0.0011494	1.09e-05	2.07e-07	0.000279988	6.08e-07	0.000281653	4.61e-07	0.000569505	8.54e-07	0.000456945
bin_S9C83	98.5222	0.985222	0.403042	3.81	126	2969	Bacteria: 0.98	Bacteroidetes: 0.79	Sphingobacteriia: 0.39	Sphingobacteriales: 0.39	not classified	not classified	not classified	234670	185847	1331742	413479	121	489509	7521	96	192298	514	187517	344	414565	232	317395	0.000328089	0.000258623	0.00303484	0.00113512	1.59e-07	0.00114613	1.08e-05	1.12e-07	0.000278916	5.92e-07	0.000277508	4.07e-07	0.000564549	5.29e-07	0.000452984
bin_S11C1716	98.5149	0.0165016	0.354169	3.45	63	2882	Bacteria: 0.98	Bacteroidetes: 0.76	not classified	not classified	not classified	not classified	not classified	967304	29890	23338	11765	11	18419	71978	8	26507	1758	702727	180	1047700	32	959643	0.00149349	4.59e-05	5.87e-05	3.57e-05	1.59e-08	4.76e-05	0.000113963	1.03e-08	4.25e-05	2.24e-06	0.00114849	2.35e-07	0.00157562	8.07e-08	0.00151251
bin_S12C1329	98.5149	2.9703	0.494999	4.05	124	3513	Bacteria: 0.99	Bacteroidetes: 0.75	not classified	not classified	not classified	not classified	not classified	660669	204063	151857	104158	572	132356	86948	736	183976	2087	602175	538	906610	676	1061955	0.000868936	0.000267144	0.000325552	0.000268999	7.06e-07	0.000291533	0.00011727	8.08e-07	0.000251032	2.26e-06	0.000838355	5.98e-07	0.00116145	1.45e-06	0.0014258
bin_S5C175	98.3333	4.04762	0.366122	3.11	79	2750	Bacteria: 0.99	Bacteroidetes: 0.93	NA	NA	NA	NA	Bacteroidetes bacterium OLB10: 0.74	838131	43649	57309	18023	347418	29351	322723	147341	30040	77868	773625	632073	1208250	248523	960843	0.00143552	7.44e-05	0.000159994	6.06e-05	0.000558161	8.42e-05	0.000566829	0.000210748	5.34e-05	0.000109934	0.00140259	0.000915127	0.00201572	0.000694862	0.00167996
bin_S6C64	98.2906	2.13675	0.704142	4.13	326	4299	Bacteria: 0.98	Actinobacteria: 0.43	not classified	not classified	not classified	not classified	not classified	19056	332230	133584	120328	6039	185099	85025	32322	598333	312570	18456	163227	14326	34213	11762	2.46e-05	0.000426506	0.000280831	0.000304741	7.31e-06	0.000399809	0.000112455	3.48e-05	0.0008006	0.0003323	2.52e-05	0.000177958	1.8e-05	7.2e-05	1.55e-05
bin_S8C463	98.0952	0.47619	0.368636	4	25	3626	Bacteria: 1.00	Bacteroidetes: 0.90	Sphingobacteriia: 0.47	Sphingobacteriales: 0.47	Sphingobacteriaceae: 0.47	NA	Sphingobacteriaceae bacterium: 0.46	4428	6387	3395	1300	126517	3483	1029	18341918	1983	446404	1771	263105	5797	739306	8518	5.9e-06	8.47e-06	7.37e-06	3.4e-06	0.000158036	7.77e-06	1.41e-06	0.0203979	2.74e-06	0.000490006	2.5e-06	0.000296172	7.52e-06	0.00160715	1.16e-05
bin_S10C463	98.0952	1.42857	0.369073	4.06	36	3734	Bacteria: 1.00	Bacteroidetes: 0.90	Sphingobacteriia: 0.46	Sphingobacteriales: 0.46	Sphingobacteriaceae: 0.46	NA	Sphingobacteriaceae bacterium: 0.45	6716	6167	3401	1237	126899	3380	1966	18201163	1898	444802	4027	265061	9205	739145	11123	8.81e-06	8.05e-06	7.27e-06	3.19e-06	0.000156171	7.43e-06	2.65e-06	0.0199422	2.58e-06	0.000481032	5.59e-06	0.000293964	1.18e-05	0.00158306	1.49e-05
bin_S11C1696	98.0874	2.73224	0.422644	3.56	116	3427	Bacteria: 1.00	Bacteroidetes: 0.85	NA	NA	NA	NA	Bacteroidetes bacterium OLB12: 0.41	622923	314699	137753	71997	2189	136536	166368	398	115130	15688	624175	5458	561975	10340	515230	0.000932059	0.000468686	0.000335963	0.000211533	3.07e-06	0.000342134	0.000255271	4.97e-07	0.000178715	1.93e-05	0.000988591	6.9e-06	0.000819033	2.53e-05	0.000786971
bin_S8C2500	98.0874	0	0.41101	2.8	26	2562	Bacteria: 0.99	Bacteroidetes: 0.87	not classified	not classified	not classified	not classified	not classified	144	146	210	74	987	92	244	1767	80	410032	110	387369	214	712164	303	2.74e-07	2.76e-07	6.51e-07	2.76e-07	1.76e-06	2.93e-07	4.76e-07	2.81e-06	1.58e-07	0.000642974	2.22e-07	0.000622933	3.97e-07	0.00221164	5.88e-07
bin_S7C1089	98.0861	1.91388	0.451492	3.01	163	2945	Bacteria: 1.00	Proteobacteria: 0.98	Betaproteobacteria: 0.47	Nitrosomonadales: 0.46	Nitrosomonadaceae: 0.45	Nitrosomonas: 0.44	not classified	735655	306106	87555	35553	5165	66965	211048	2709	64412	11984	1039440	6512	811816	1854	510965	0.00130187	0.00053919	0.000252554	0.000123545	8.57e-06	0.000198463	0.000382999	4e-06	0.000118256	1.75e-05	0.00194712	9.74e-06	0.00139935	5.36e-06	0.000923065
bin_S8C280	98.0296	0.985222	0.447051	3.7	45	3289	Bacteria: 0.99	Bacteroidetes: 0.84	NA	NA	NA	NA	Bacteroidetes bacterium 37-13: 0.44	108	3159	496	527	94570	734	282	11117	10801	533493	204	2251362	160	2281621	120	1.55e-07	4.53e-06	1.16e-06	1.49e-06	0.000127708	1.77e-06	4.16e-07	1.34e-05	1.61e-05	0.000633083	3.11e-07	0.0027398	2.24e-07	0.00536209	1.76e-07
bin_S14C280	98.0296	0.985222	0.447347	3.68	43	3268	Bacteria: 0.99	Bacteroidetes: 0.84	NA	NA	NA	NA	Bacteroidetes bacterium 37-13: 0.44	36	2918	396	511	93521	685	157	11053	10239	529162	72	2232226	61	2267888	84	5.21e-08	4.2e-06	9.34e-07	1.45e-06	0.000126978	1.66e-06	2.33e-07	1.34e-05	1.54e-05	0.000631356	1.1e-07	0.00273127	8.6e-08	0.00535878	1.24e-07
bin_S15C1329	98.0198	1.9802	0.495065	3.95	145	3532	Bacteria: 0.99	Bacteroidetes: 0.77	not classified	not classified	not classified	not classified	not classified	641854	198209	147748	101167	8	129006	85358	12	180098	1634	585918	20	892635	141	1030116	0.000865562	0.00026605	0.000324761	0.000267889	1.01e-08	0.000291348	0.00011804	1.35e-08	0.000251962	1.82e-06	0.000836373	2.28e-08	0.00117249	3.1e-07	0.00141807
bin_S6C20762	98.0198	0	0.397804	3.33	126	2823	Bacteria: 0.99	Bacteroidetes: 0.73	not classified	not classified	not classified	not classified	not classified	25404	25884	1789	57653	4	6834	230	0	572273	24	41083	8	31863	6	62342	4.06e-05	4.12e-05	4.66e-06	0.000181089	6e-09	1.83e-05	3.77e-07	0	0.00094969	3.16e-08	6.96e-05	1.08e-08	4.96e-05	1.57e-08	0.000101799
bin_S8C646	98.0057	0.854701	0.658288	3.62	65	3513	Bacteria: 1.00	Actinobacteria: 0.84	Actinobacteria: 0.50	NA	NA	NA	Actinobacteria bacterium IMCC26207: 0.36	8938	25058	8488	8777	73026	11702	9099	176461	36301	1612092	8089	2703228	7770	801788	5147	1.32e-05	3.67e-05	2.04e-05	2.54e-05	0.000100794	2.88e-05	1.37e-05	0.000216841	5.54e-05	0.00195531	1.26e-05	0.00336239	1.11e-05	0.00192594	7.73e-06
bin_S14C646	98.0057	0.854701	0.657999	3.6	70	3481	Bacteria: 1.00	Actinobacteria: 0.84	Actinobacteria: 0.49	NA	NA	NA	Actinobacteria bacterium IMCC26207: 0.37	8255	24445	8270	8663	71759	11587	8763	173565	35954	1594032	7523	2686931	7266	788601	4834	1.22e-05	3.6e-05	1.99e-05	2.52e-05	9.96e-05	2.87e-05	1.33e-05	0.000214467	5.52e-05	0.00194414	1.18e-05	0.00336069	1.05e-05	0.00190479	7.3e-06
bin_S2C646	98.0057	0.854701	0.657641	3.55	71	3435	Bacteria: 1.00	Actinobacteria: 0.84	Actinobacteria: 0.49	NA	NA	NA	Actinobacteria bacterium IMCC26207: 0.37	8051	24147	7975	8431	72302	11267	8518	174217	35460	1600223	7210	2659850	7101	783554	4656	1.21e-05	3.61e-05	1.95e-05	2.48e-05	0.000101763	2.83e-05	1.31e-05	0.000218304	5.52e-05	0.00197918	1.15e-05	0.00337368	1.04e-05	0.00191926	7.13e-06
bin_S15C190	97.9798	2.18855	0.529826	5.19	292	4437	Bacteria: 0.99	Bacteroidetes: 0.83	Saprospiria: 0.38	Saprospirales*: 0.38	not classified	not classified	not classified	568773	156466	80348	53258	171	61084	3883	62	79070	779	649799	214	1082133	413	1932015	0.000583755	0.000159841	0.000134415	0.000107332	1.65e-07	0.000104993	4.09e-06	5.31e-08	8.42e-05	6.59e-07	0.000705947	1.86e-07	0.0010818	6.92e-07	0.00202419
bin_S10C175	97.9683	1.90476	0.366308	3	150	2726	Bacteria: 0.99	Bacteroidetes: 0.93	NA	NA	NA	NA	Bacteroidetes bacterium OLB10: 0.75	1028168	52651	69692	22264	417967	36174	393172	185815	36385	95342	955406	764576	1490360	303148	1185344	0.00182558	9.31e-05	0.000201698	7.76e-05	0.000696127	0.000107566	0.000715886	0.000275524	6.7e-05	0.000139539	0.00179567	0.00114756	0.00257753	0.00087867	0.00214848
bin_S14C818	97.9275	5.67604	0.722733	3.17	48	3146	Bacteria: 1.00	Actinobacteria: 0.96	Actinobacteria: 0.95	Propionibacteriales: 0.73	Nocardioidaceae: 0.73	Nocardioides: 0.48	not classified	220	1003	735	1640	12948580	607	9248	20735878	5939	2349011	350	3811971	191	3052614	287	3.7e-07	1.68e-06	2.01e-06	5.41e-06	0.0204094	1.71e-06	1.59e-05	0.029098	1.04e-05	0.00325356	6.23e-07	0.00541458	3.13e-07	0.00837346	4.92e-07
bin_S8C694	97.8706	0.471143	0.48462	2.51	50	2433	Bacteria: 0.99	Bacteroidetes: 0.91	Flavobacteriia: 0.72	Flavobacteriales: 0.55	Flavobacteriaceae: 0.53	Flavobacterium: 0.38	not classified	113	177	36	152	807574	293	76	1026147	64	8187	192	26142	69	239206	233	2.4e-07	3.74e-07	1.25e-07	6.33e-07	0.00160759	1.04e-06	1.65e-07	0.0018186	1.41e-07	1.43e-05	4.31e-07	4.69e-05	1.43e-07	0.000828688	5.05e-07
bin_S13C821	97.8247	1.35281	0.650159	3.49	101	3822	Bacteria: 1.00	Proteobacteria: 0.97	Alphaproteobacteria: 0.55	not classified	not classified	not classified	not classified	226050	307064	709842	510644	3478	606121	1422741	8767	261496	291052	219927	99834	177418	31130	157632	0.000345015	0.000466488	0.00176594	0.00153041	4.98e-06	0.00154929	0.00222681	1.12e-05	0.000414059	0.000366167	0.000355315	0.000128803	0.000263759	7.76e-05	0.000245599
bin_S2C1079	97.8226	0.6	0.699346	4.16	103	4072	Bacteria: 0.98	Proteobacteria: 0.91	Alphaproteobacteria: 0.85	Rhodobacterales: 0.58	Rhodobacteraceae: 0.56	not classified	not classified	15790	184706	42573	32501	130572	51072	162877	179180	171816	2567366	56652	780771	16940	223474	10051	2.02e-05	0.00023541	8.89e-05	8.17e-05	0.000156828	0.000109519	0.000213869	0.0001916	0.000228241	0.00270974	7.68e-05	0.000845094	2.11e-05	0.000467118	1.31e-05
bin_S2C700	97.8142	0.136612	0.699331	3.06	55	2950	Bacteria: 0.99	Actinobacteria: 0.89	Actinobacteria: 0.87	Micrococcales: 0.49	not classified	not classified	not classified	229	1016	539	393	1233192	396	3022	1399257	943	857148	711	1077980	228	316121	216	3.99e-07	1.76e-06	1.53e-06	1.34e-06	0.00201362	1.15e-06	5.39e-06	0.00203412	1.7e-06	0.00122989	1.31e-06	0.00158622	3.87e-07	0.000898306	3.84e-07
bin_S8C697	97.8106	0.738916	0.402353	4.49	200	4181	Bacteria: 1.00	Bacteroidetes: 0.68	not classified	not classified	not classified	not classified	not classified	49	174	461	650	482485	333	4511	732757	263	518788	49	556482	46	367493	49	5.81e-08	2.05e-07	8.91e-07	1.51e-06	0.000536915	6.62e-07	5.49e-06	0.000725962	3.24e-07	0.000507314	6.15e-08	0.000558058	5.32e-08	0.000711697	5.93e-08
bin_S6C395	97.7528	0.187266	0.644167	2.26	103	2032	Bacteria: 0.99	Elusimicrobia: 0.56	NA	NA	NA	NA	Elusimicrobia bacterium: 0.39	110353	898241	280505	163317	84	648142	4506	38	313487	792	103850	891	93318	273	110413	0.000260097	0.00210728	0.00107764	0.000755852	1.86e-07	0.00255835	1.09e-05	7.48e-08	0.000766538	1.54e-06	0.000259095	1.78e-06	0.000214235	1.05e-06	0.000265656
bin_S9C395	97.7528	2.43446	0.642355	2.38	58	2093	Bacteria: 0.99	Elusimicrobia: 0.55	NA	NA	NA	NA	Elusimicrobia bacterium: 0.38	119533	973515	305407	178422	84	705165	4826	43	327718	898	112742	969	101108	325	120086	0.000267528	0.00216871	0.00111415	0.000784125	1.76e-07	0.00264309	1.11e-05	8.04e-08	0.000760933	1.66e-06	0.000267097	1.83e-06	0.000220416	1.19e-06	0.000274361
bin_S3C395	97.7528	0.289411	0.643271	2.31	39	2009	Bacteria: 0.99	Elusimicrobia: 0.56	NA	NA	NA	NA	Elusimicrobia bacterium: 0.39	119535	973797	303120	177081	92	699758	4867	46	327825	920	112516	955	100751	308	119926	0.00027564	0.00223508	0.00113931	0.000801814	1.99e-07	0.00270231	1.15e-05	8.86e-08	0.000784247	1.75e-06	0.000274639	1.86e-06	0.000226293	1.16e-06	0.000282299
bin_S4C395	97.7528	0.187266	0.643475	2.29	52	2008	Bacteria: 0.99	Elusimicrobia: 0.56	NA	NA	NA	NA	Elusimicrobia bacterium: 0.39	118601	964702	301727	175651	92	695241	4934	46	324548	898	111785	965	100061	306	118849	0.000275875	0.00223354	0.00114398	0.000802285	2.01e-07	0.00270831	1.18e-05	8.94e-08	0.000783189	1.72e-06	0.000275238	1.9e-06	0.000226706	1.16e-06	0.000282207
bin_S10C177	97.7032	0.353357	0.38665	2.54	64	2533	Bacteria: 1.00	Bacteroidetes: 0.98	Flavobacteriia: 0.96	Flavobacteriales: 0.91	Flavobacteriaceae: 0.90	Flavobacterium: 0.83	Flavobacterium suncheonense: 0.39	8	8	136	33	79949	34	96	387642	4	279682	4	38659	14	487792	11	1.68e-08	1.67e-08	4.65e-07	1.36e-07	0.00015727	1.19e-07	2.06e-07	0.000678887	8.7e-09	0.000483464	8.88e-09	6.85e-05	2.86e-08	0.00166991	2.35e-08
bin_S10C421	97.6939	4.08805	0.615366	2.47	309	2647	Bacteria: 0.96	Chloroflexi: 0.33	not classified	not classified	not classified	not classified	not classified	369	228	400	161	617842	178	12277	327064	256	921985	577	1253632	395	614557	515	7.96e-07	4.89e-07	1.41e-06	6.82e-07	0.00124982	6.43e-07	2.72e-05	0.000589028	5.73e-07	0.00163893	1.32e-06	0.00228532	8.3e-07	0.0021635	1.13e-06
bin_S10C1118	97.6077	2.85088	0.447968	2.97	72	2803	Bacteria: 1.00	Proteobacteria: 0.98	Betaproteobacteria: 0.87	Nitrosomonadales: 0.87	Nitrosomonadaceae: 0.86	Nitrosomonas: 0.86	Nitrosomonas sp.: 0.76	12671	107803	13257	19189	1035865	13360	42675	478623	202508	713771	28545	650073	12602	211513	13259	2.27e-05	0.000192447	3.88e-05	6.76e-05	0.00174267	4.01e-05	7.85e-05	0.000716865	0.000376798	0.0010552	5.42e-05	0.000985553	2.2e-05	0.00061926	2.43e-05
bin_S2C818	97.582	4.29188	0.723201	3.08	40	3039	Bacteria: 1.00	Actinobacteria: 0.96	Actinobacteria: 0.94	Propionibacteriales: 0.73	Nocardioidaceae: 0.73	Nocardioides: 0.48	not classified	169	974	741	1633	12747441	561	10235	20406631	5866	2308075	267	3746707	170	3010999	172	2.92e-07	1.68e-06	2.09e-06	5.55e-06	0.0206795	1.62e-06	1.82e-05	0.0294728	1.05e-05	0.00329028	4.89e-07	0.00547739	2.86e-07	0.00850065	3.04e-07
bin_S2C1254	97.5779	2.35294	0.53656	4.61	476	4137	Bacteria: 0.99	Planctomycetes: 0.83	not classified	not classified	not classified	not classified	not classified	30174	121053	64178	32300	5608	53606	135440	12806	173501	592298	41416	117231	25750	21756	32209	3.49e-05	0.000139223	0.000120872	7.33e-05	6.08e-06	0.000103732	0.000160483	1.24e-05	0.000207981	0.000564122	5.07e-05	0.000114503	2.9e-05	4.1e-05	3.8e-05
bin_S10C519	97.5779	0.106952	0.502819	7.45	230	6176	Bacteria: 1.00	Planctomycetes: 0.73	not classified	not classified	not classified	not classified	not classified	28118	13128	5965	3372	527876	4695	8693	1351434	3156	243200	16042	1269053	36465	422006	74418	2.01e-05	9.34e-06	6.95e-06	4.73e-06	0.000354033	5.62e-06	6.37e-06	0.000806935	2.34e-06	0.000143331	1.21e-05	0.000767005	2.54e-05	0.000492555	5.43e-05
bin_S2C280	97.5369	1.47783	0.447334	3.62	209	3328	Bacteria: 0.99	Bacteroidetes: 0.83	NA	NA	NA	NA	Bacteroidetes bacterium 37-13: 0.44	808	3235	642	623	90308	865	393	11272	10808	526153	626	2137777	935	2167557	1629	1.19e-06	4.74e-06	1.54e-06	1.8e-06	0.000124648	2.13e-06	5.93e-07	1.39e-05	1.65e-05	0.000638171	9.75e-07	0.00265906	1.34e-06	0.0052066	2.45e-06
bin_S12C190	97.4747	3.28283	0.529232	5.48	271	4659	Bacteria: 0.99	Bacteroidetes: 0.83	Saprospiria: 0.38	Saprospirales*: 0.38	not classified	not classified	not classified	595928	164653	83369	56014	221	63655	4221	155	83464	857	680090	277	1100879	509	2028454	0.000579258	0.000159304	0.000132088	0.000106913	2.02e-07	0.000103622	4.21e-06	1.26e-07	8.42e-05	6.87e-07	0.000699755	2.28e-07	0.0010423	8.08e-07	0.00201276
bin_S2C470	97.4359	2.849	0.70427	2.83	210	3017	Bacteria: 1.00	Actinobacteria: 0.89	Acidimicrobiia: 0.33	Acidimicrobiales: 0.33	not classified	not classified	not classified	30001	3674	2171	1133	320634	2422	89339	384428	2298	639223	26726	902336	27381	321006	32984	5.65e-05	6.88e-06	6.66e-06	4.19e-06	0.000566097	7.63e-06	0.00017244	0.000604267	4.49e-06	0.000991744	5.32e-05	0.00143568	5.02e-05	0.000986323	6.34e-05
bin_S14C1828	97.4359	2.49935	0.717935	3.71	48	3707	Bacteria: 1.00	Actinobacteria: 0.89	Acidimicrobiia: 0.63	Acidimicrobiales: 0.62	Acidimicrobiaceae: 0.44	NA	Acidimicrobiaceae bacterium: 0.44	28937	9498	8825	4060	13341	8804	153019	343400	5168	2307835	18425	1683172	26696	592749	29094	4.15e-05	1.36e-05	2.07e-05	1.14e-05	1.8e-05	2.12e-05	0.000225296	0.000411743	7.7e-06	0.00273127	2.8e-05	0.00204281	3.73e-05	0.00138928	4.26e-05
bin_S8C1828	97.4359	2.42165	0.717642	3.7	64	3716	Bacteria: 1.00	Actinobacteria: 0.89	Acidimicrobiia: 0.63	Acidimicrobiales: 0.62	Acidimicrobiaceae: 0.44	NA	Acidimicrobiaceae bacterium: 0.44	30825	9861	9189	4218	13814	9028	154058	343121	5474	2303253	20097	1674625	28515	594135	31148	4.44e-05	1.41e-05	2.16e-05	1.19e-05	1.87e-05	2.18e-05	0.000227439	0.000412521	8.18e-06	0.00273321	3.06e-05	0.00203793	4e-05	0.00139629	4.58e-05
bin_S7C554	97.4138	0.985222	0.422456	3.41	154	3085	Bacteria: 0.98	Bacteroidetes: 0.82	Sphingobacteriia: 0.41	Sphingobacteriales: 0.41	not classified	not classified	not classified	379126	251874	151161	74252	1719	134878	75679	3609	103946	14716	406196	74393	419452	20236	543385	0.000592227	0.000391621	0.00038488	0.000227755	2.52e-06	0.000352846	0.000121228	4.71e-06	0.000168452	1.89e-05	0.000671648	9.82e-05	0.000638208	5.16e-05	0.000866484
bin_S8C1118	97.3684	0	0.445188	2.91	83	2767	Bacteria: 1.00	Proteobacteria: 0.98	Betaproteobacteria: 0.88	Nitrosomonadales: 0.87	Nitrosomonadaceae: 0.87	Nitrosomonas: 0.87	Nitrosomonas sp.: 0.76	13875	118944	14150	20820	1107907	14176	43715	492785	223597	756629	31928	696543	13931	225523	14466	2.54e-05	0.000216714	4.22e-05	7.48e-05	0.0019023	4.35e-05	8.21e-05	0.000753294	0.000424616	0.00114163	6.19e-05	0.00107778	2.48e-05	0.000673892	2.7e-05
bin_S10C199	97.1429	5.07937	0.539922	3.57	374	3189	Bacteria: 0.99	Bacteroidetes: 0.91	NA	NA	NA	NA	Bacteroidetes bacterium: 0.65	101694	10172	14018	4960	1327855	8097	163008	1231219	9094	56870	36417	339894	115228	545109	93873	0.000151735	1.51e-05	3.41e-05	1.45e-05	0.00185845	2.02e-05	0.000249415	0.00153415	1.41e-05	6.99e-05	5.75e-05	0.000428696	0.000167465	0.00132772	0.000142982
bin_S11C1329	97.0902	2.49175	0.49499	3.93	177	3519	Bacteria: 0.99	Bacteroidetes: 0.78	not classified	not classified	not classified	not classified	not classified	611969	190415	139964	96675	11	122988	81492	17	171794	1554	580962	19	842275	152	983654	0.000829461	0.000256889	0.000309217	0.000257297	1.4e-08	0.00027917	0.000113267	1.92e-08	0.000241567	1.74e-06	0.000833519	2.18e-08	0.00111198	3.36e-07	0.001361
bin_S14C191	97.0443	3.7931	0.400788	2.91	289	2829	Bacteria: 0.99	Bacteroidetes: 0.90	not classified	not classified	not classified	not classified	not classified	48191	25356	35939	17253	4514357	28718	547125	1529078	7773	3625573	91710	1404325	51370	1926779	55978	8.82e-05	4.62e-05	0.000107229	6.2e-05	0.00775123	8.8e-05	0.00102701	0.00233742	1.48e-05	0.00547038	0.000177699	0.00217295	9.16e-05	0.00575747	0.0001046
bin_S10C699	97.0085	4.05983	0.445742	2.28	258	2434	Bacteria: 1.00	Proteobacteria: 0.99	Betaproteobacteria: 0.86	Nitrosomonadales: 0.62	Methylophilaceae: 0.59	Methylotenera: 0.56	Methylotenera sp.: 0.48	6066	430	252	16864	65991	804	5260	467891	4576	20414	2910	28340	7924	16531	6958	1.42e-05	1e-06	9.6e-07	7.74e-05	0.000144616	3.15e-06	1.26e-05	0.000912872	1.11e-05	3.93e-05	7.2e-06	5.6e-05	1.8e-05	6.3e-05	1.66e-05
bin_S8C1440	96.9941	3.93451	0.64883	3.73	152	3415	Bacteria: 0.99	Bacteroidetes: 0.85	Flavobacteriia: 0.69	Flavobacteriales: 0.69	NA	NA	Flavobacteriales bacterium: 0.67	40786	65998	45527	33693	115425	34978	5330	231065	45464	51325	57562	434568	57332	396214	62497	5.82e-05	9.38e-05	0.000105974	9.45e-05	0.000154618	8.37e-05	7.81e-06	0.000275566	6.74e-05	6.04e-05	8.7e-05	0.000524594	7.97e-05	0.000923663	9.11e-05
bin_S10C191	96.9622	2.95567	0.40142	2.93	223	2787	Bacteria: 0.99	Bacteroidetes: 0.89	not classified	not classified	not classified	not classified	not classified	46364	25753	35034	17045	4565888	27928	535380	1574596	7461	3534261	90329	1369129	49839	1904309	53663	8.43e-05	4.66e-05	0.000103815	6.08e-05	0.0077862	8.5e-05	0.000998106	0.00239057	1.41e-05	0.0052962	0.000173828	0.00210403	8.83e-05	0.00565148	9.96e-05
bin_S9C821	96.9082	1.27165	0.650081	3.49	64	3819	Bacteria: 1.00	Proteobacteria: 0.97	Alphaproteobacteria: 0.55	not classified	not classified	not classified	not classified	216227	292483	677305	486186	3555	582648	1358147	8469	251194	277506	209454	95070	169692	29861	151800	0.000330022	0.000444336	0.001685	0.0014571	5.09e-06	0.00148929	0.00212571	1.08e-05	0.000397747	0.000349125	0.000338395	0.000122657	0.000252273	7.44e-05	0.000236512
bin_S14C315	96.8661	4.2735	0.730795	2.76	313	3072	Bacteria: 1.00	Actinobacteria: 0.91	not classified	not classified	not classified	not classified	not classified	49814	42416	22891	10175	12435	22283	320133	69209	37348	641837	58205	325125	37542	83376	31251	9.61e-05	8.15e-05	7.2e-05	3.86e-05	2.25e-05	7.2e-05	0.000633583	0.000111546	7.48e-05	0.00102106	0.000118908	0.000530415	7.06e-05	0.000262678	6.16e-05
bin_S1C175	96.8571	4.28571	0.36592	3.08	171	2813	Bacteria: 0.99	Bacteroidetes: 0.93	NA	NA	NA	NA	Bacteroidetes bacterium OLB10: 0.73	884589	44709	59899	19452	342094	31100	335054	148182	30052	79867	814224	641599	1277070	254356	1012172	0.00152985	7.7e-05	0.000168853	6.61e-05	0.000554961	9.01e-05	0.000594219	0.000214015	5.39e-05	0.000113855	0.00149057	0.000937967	0.00215129	0.000718098	0.00178695
bin_S11C554	96.798	1.01259	0.421571	3.48	140	3122	Bacteria: 0.98	Bacteroidetes: 0.82	Sphingobacteriia: 0.41	Sphingobacteriales: 0.41	not classified	not classified	not classified	379068	264057	159283	77808	1953	142174	79382	4155	108287	15350	445862	77541	444248	21244	579015	0.000580226	0.000402305	0.000397402	0.000233862	2.8e-06	0.000364452	0.000124602	5.31e-06	0.000171957	1.94e-05	0.000722406	0.000100329	0.000662339	5.31e-05	0.000904728
bin_S10C1182	96.7822	0	0.41638	3.29	132	3202	Bacteria: 1.00	Bacteroidetes: 0.94	Sphingobacteriia: 0.46	Sphingobacteriales: 0.46	NA	NA	Sphingobacteriales bacterium 41-5: 0.44	17	16	30	18	193656	5	114	588836	11	24776	20	87221	20	172614	35	2.75e-08	2.58e-08	7.92e-08	5.72e-08	0.000294105	1.36e-08	1.89e-07	0.000796157	1.85e-08	3.31e-05	3.43e-08	0.000119371	3.15e-08	0.000456218	5.78e-08
bin_S3C88	96.7742	7.90323	0.737278	9.64	349	8863	Bacteria: 1.00	Proteobacteria: 0.91	Deltaproteobacteria: 0.88	Myxococcales: 0.74	Sandaracinaceae: 0.66	NA	Sandaracinaceae bacterium*: 0.52	89106	2685263	677655	684081	414	1164563	3358	86	1578873	6454	60272	399	81378	724	79772	4.92e-05	0.00147688	0.00061034	0.00074224	2.15e-07	0.00107767	1.9e-06	3.97e-08	0.000905093	2.94e-06	3.53e-05	1.86e-07	4.38e-05	6.53e-07	4.5e-05
bin_S5C1201	96.6338	0.985222	0.529561	3.02	134	2864	Bacteria: 0.96	Bacteroidetes: 0.62	not classified	not classified	not classified	not classified	not classified	34	94	184	10	459634	67	102	331266	170	10234	374	32926	24	22704	74	6e-08	1.65e-07	5.29e-07	3.46e-08	0.000760454	1.98e-07	1.84e-07	0.000487944	3.11e-07	1.49e-05	6.98e-07	4.91e-05	4.12e-08	6.54e-05	1.33e-07
bin_S8C452	96.5812	0	0.561198	3.01	83	3000	Bacteria: 0.99	Acidobacteria: 0.85	NA	NA	NA	NA	Acidobacteria bacterium: 0.44	2558	7341	5916	7976	4168	6993	5768	56726	10346	153066	2095	224025	2668	459673	2384	4.53e-06	1.29e-05	1.71e-05	2.77e-05	6.92e-06	2.07e-05	1.05e-05	8.38e-05	1.9e-05	0.000223278	3.92e-06	0.000335123	4.6e-06	0.00132793	4.31e-06
bin_S7C1329	96.5347	2.50275	0.494928	3.94	161	3443	Bacteria: 0.99	Bacteroidetes: 0.78	not classified	not classified	not classified	not classified	not classified	641579	191881	142262	97558	1070	124625	82791	615	173594	1878	564154	350	849656	388	990528	0.000867387	0.00025821	0.000313496	0.000258988	1.36e-06	0.000282168	0.000114781	6.94e-07	0.000243479	2.09e-06	0.00080735	4e-07	0.00111887	8.56e-07	0.00136703
bin_S12C348	96.4706	2.45989	0.548791	4.77	133	4841	Bacteria: 0.98	Spirochaetes: 0.58	Spirochaetia: 0.31	Leptospirales: 0.30	Leptospiraceae*: 0.30	not classified	not classified	676609	83714	431804	25233	4	51313	24853	12	105933	462	276606	138	776706	73	1298247	0.000755576	9.31e-05	0.000785974	5.53e-05	4.19e-09	9.6e-05	2.85e-05	1.12e-08	0.000122726	4.25e-07	0.000326967	1.3e-07	0.000844836	1.33e-07	0.00147995
bin_S4C821	96.4286	1.7316	0.651017	3.4	137	3763	Bacteria: 1.00	Proteobacteria: 0.97	Alphaproteobacteria: 0.55	not classified	not classified	not classified	not classified	217967	295783	684178	490426	3459	584759	1370071	8469	252779	280427	210057	95525	169524	29897	151597	0.000341484	0.000461244	0.00174715	0.00150872	5.08e-06	0.00153425	0.00220113	1.11e-05	0.000410852	0.000362138	0.000348352	0.000126506	0.000258694	7.65e-05	0.000242448
bin_S14C1836	96.3963	4.1342	0.687187	3.66	94	3702	Bacteria: 1.00	Proteobacteria: 0.99	Alphaproteobacteria: 0.98	Rhodobacterales: 0.95	Rhodobacteraceae: 0.94	Paracoccus: 0.89	not classified	5003	25076	5116	16395	129646	8306	22163	678882	17847	688472	7231	1158490	4047	166587	3721	7.28e-06	3.63e-05	1.21e-05	4.69e-05	0.000176989	2.02e-05	3.31e-05	0.000825113	2.69e-05	0.000825922	1.11e-05	0.00142523	5.74e-06	0.000395779	5.53e-06
bin_S2C1836	96.3617	0.952381	0.686935	3.59	105	3626	Bacteria: 1.00	Proteobacteria: 0.99	Alphaproteobacteria: 0.98	Rhodobacterales: 0.95	Rhodobacteraceae: 0.94	Paracoccus: 0.90	not classified	4934	24551	4993	16093	125349	8162	21744	667115	17560	681867	7035	1134825	3930	163393	3555	7.32e-06	3.63e-05	1.21e-05	4.69e-05	0.000174459	2.03e-05	3.31e-05	0.000826621	2.7e-05	0.000833948	1.1e-05	0.00142334	5.68e-06	0.00039576	5.38e-06
bin_S8C2426	96.3489	2.28758	0.337586	2.39	270	2567	Bacteria: 0.99	Bacteroidetes: 0.87	Flavobacteriia: 0.80	Flavobacteriales: 0.80	Flavobacteriaceae: 0.79	not classified	not classified	14	92	211	48	568	122	20	29403	34	186795	12	17042	8	253950	0	3.12e-08	2.04e-07	7.67e-07	2.1e-07	1.19e-06	4.55e-07	4.57e-08	5.47e-05	7.86e-08	0.000343163	2.83e-08	3.21e-05	1.74e-08	0.000923938	0
bin_S14C296	96.3481	2.30769	0.667816	3.47	276	3557	Bacteria: 0.99	Actinobacteria: 0.53	not classified	not classified	not classified	not classified	not classified	26697	333131	92350	28352	51982	289361	7630	29531	45852	24047	11631	844643	30336	107096	43629	4.1e-05	0.000509005	0.000231072	8.55e-05	7.48e-05	0.000743891	1.2e-05	3.79e-05	7.3e-05	3.04e-05	1.89e-05	0.00109602	4.54e-05	0.000268371	6.84e-05
bin_S15C554	96.3054	0	0.422307	3.35	206	3052	Bacteria: 0.98	Bacteroidetes: 0.82	Sphingobacteriia: 0.42	Sphingobacteriales: 0.42	not classified	not classified	not classified	364683	257858	156032	76716	1738	138203	76562	3658	105521	14556	413871	74825	441272	20487	557264	0.000579869	0.000408106	0.000404398	0.000239527	2.59e-06	0.00036802	0.000124839	4.86e-06	0.000174067	1.91e-05	0.000696595	0.000100572	0.000683433	5.32e-05	0.000904531
bin_S12C554	96.3054	0.123153	0.422274	3.43	113	3047	Bacteria: 0.98	Bacteroidetes: 0.82	Sphingobacteriia: 0.41	Sphingobacteriales: 0.41	not classified	not classified	not classified	391069	274881	165333	81066	2294	147568	81845	4339	112999	15143	443566	79785	457515	22053	610421	0.000607321	0.000424901	0.00041851	0.000247206	3.34e-06	0.000383793	0.000130341	5.63e-06	0.000182055	1.94e-05	0.000729163	0.000104737	0.000692063	5.59e-05	0.000967705
bin_S2C1206	96.2963	2.42165	0.710221	3.74	218	3834	Bacteria: 0.99	Actinobacteria: 0.56	Actinobacteria: 0.31	not classified	not classified	not classified	not classified	89636	17102	8245	5041	31648	10196	24624	108832	10851	562068	86891	347338	89961	65324	52618	0.000127664	2.42e-05	1.91e-05	1.41e-05	4.23e-05	2.43e-05	3.6e-05	0.000129445	1.6e-05	0.000659859	0.000130998	0.000418172	0.000124801	0.000151878	7.65e-05
bin_S4C348	96.2567	0	0.549048	4.69	179	4799	Bacteria: 0.98	Spirochaetes: 0.58	Spirochaetia: 0.31	Leptospirales: 0.30	Leptospiraceae*: 0.30	not classified	not classified	670662	83048	435523	25031	4	50742	24380	12	104571	437	273117	128	769605	71	1280075	0.00076171	9.39e-05	0.000806266	5.58e-05	4.26e-09	9.65e-05	2.84e-05	1.14e-08	0.000123214	4.09e-07	0.000328349	1.23e-07	0.000851391	1.32e-07	0.00148412
bin_S14C470	96.2393	2.13675	0.703814	2.93	171	3058	Bacteria: 1.00	Actinobacteria: 0.89	Acidimicrobiia: 0.33	Acidimicrobiales: 0.33	not classified	not classified	not classified	31554	3919	2336	1162	338884	2550	93271	407297	2504	658588	28345	962881	28543	339573	34716	5.74e-05	7.09e-06	6.92e-06	4.15e-06	0.000577898	7.76e-06	0.000173885	0.000618363	4.72e-06	0.000986915	5.45e-05	0.00147972	5.05e-05	0.00100776	6.44e-05
bin_S11C788	96.2054	7.36607	0.390161	4.12	437	4289	Bacteria: 0.98	Proteobacteria: 0.84	Oligoflexia: 0.61	Bdellovibrionales: 0.59	Bdellovibrionaceae: 0.38	Bdellovibrio*: 0.38	not classified	269132	148034	42228	21501	240	71995	340808	246	14558	551	540179	80	305004	50	524643	0.000347958	0.000190503	8.9e-05	5.46e-05	2.91e-07	0.000155885	0.000451851	2.66e-07	1.95e-05	5.87e-07	0.000739266	8.74e-08	0.000384098	1.06e-07	0.000692427
bin_S13C395	96.0674	1.31086	0.64505	2.24	147	2049	Bacteria: 0.99	Elusimicrobia: 0.56	NA	NA	NA	NA	Elusimicrobia bacterium: 0.39	112029	913798	287881	172092	84	662759	4622	43	306984	887	105259	895	94774	295	112557	0.000266404	0.00216291	0.00111585	0.000803575	1.87e-07	0.00263941	1.13e-05	8.54e-08	0.000757339	1.74e-06	0.000264955	1.8e-06	0.000219521	1.15e-06	0.000273232
bin_S14C9	96.0227	1.13636	0.763491	3.88	251	3327	Bacteria: 0.96	not classified	not classified	not classified	not classified	not classified	not classified	858	2509	3907	470	942321	1404	7570	2940830	887	893962	1015	1440723	779	1150849	1156	1.18e-06	3.43e-06	8.74e-06	1.27e-06	0.00121349	3.23e-06	1.07e-05	0.00337162	1.26e-06	0.00101163	1.48e-06	0.00167195	1.04e-06	0.00257917	1.62e-06
bin_S10C9	96.0227	1.13636	0.763761	3.95	209	3368	Bacteria: 0.95	not classified	not classified	not classified	not classified	not classified	not classified	914	2139	3763	430	955565	1157	7699	2988918	850	907911	1035	1458168	785	1168768	1134	1.23e-06	2.87e-06	8.27e-06	1.14e-06	0.00120873	2.61e-06	1.06e-05	0.00336602	1.19e-06	0.00100921	1.48e-06	0.00166221	1.03e-06	0.0025729	1.56e-06
bin_S5C10858	95.9825	0.656814	0.288413	2.03	63	1869	Bacteria: 1.00	Bacteroidetes: 0.85	not classified	not classified	not classified	not classified	not classified	4	0	4	6	331175	2	24	4366	0	444	16	2267	18	5804	4	1.05e-08	0	1.71e-08	3.09e-08	0.000815134	8.79e-09	6.46e-08	9.57e-06	0	9.6e-07	4.44e-08	5.03e-06	4.6e-08	2.49e-05	1.07e-08
bin_S5C8620	95.9341	1.00806	0.626714	3.45	61	3273	Bacteria: 1.00	Proteobacteria: 0.92	Alphaproteobacteria: 0.63	Rhizobiales: 0.40	Hyphomicrobiaceae: 0.34	not classified	not classified	3930	8504	4200	5480	801136	7976	4928	136744	9022	24437	6812	36602	3900	45480	5356	6.07e-06	1.31e-05	1.06e-05	1.66e-05	0.00116026	2.06e-05	7.8e-06	0.000176315	1.45e-05	3.11e-05	1.11e-05	4.78e-05	5.87e-06	0.000114629	8.44e-06
bin_S14C1868	95.8904	4.28082	0.597295	4.61	383	4259	Bacteria: 1.00	Verrucomicrobia: 0.79	Opitutae: 0.46	not classified	not classified	not classified	not classified	119701	71451	33375	24696	241148	32589	190764	20372	101370	102651	113491	628267	119604	38464	125492	0.000138311	8.22e-05	6.29e-05	5.6e-05	0.000261367	6.31e-05	0.000226036	1.97e-05	0.000121515	9.78e-05	0.00013881	0.000613646	0.000134611	7.26e-05	0.000148021
bin_S6C88	95.8423	8.54839	0.737509	9.4	583	8844	Bacteria: 1.00	Proteobacteria: 0.91	Deltaproteobacteria: 0.88	Myxococcales: 0.74	Sandaracinaceae: 0.66	NA	Sandaracinaceae bacterium*: 0.52	84092	2536755	643689	649491	479	1106160	3308	117	1529890	6153	57237	424	76741	693	75696	4.77e-05	0.00143083	0.00059455	0.000722702	2.55e-07	0.00104976	1.92e-06	5.54e-08	0.000899405	2.87e-06	3.43e-05	2.03e-07	4.24e-05	6.41e-07	4.38e-05
bin_S2C1828	95.8215	3.27635	0.717901	3.68	47	3663	Bacteria: 1.00	Actinobacteria: 0.89	Acidimicrobiia: 0.63	Acidimicrobiales: 0.63	Acidimicrobiaceae: 0.44	NA	Acidimicrobiaceae bacterium: 0.44	29020	9474	8836	4064	13291	8738	151967	340200	5256	2286712	18474	1661352	26555	585360	28651	4.2e-05	1.36e-05	2.08e-05	1.16e-05	1.8e-05	2.12e-05	0.000225571	0.000411232	7.89e-06	0.00272833	2.83e-05	0.00203277	3.74e-05	0.00138314	4.23e-05
bin_S4C554	95.8128	2.87356	0.422264	3.35	263	3108	Bacteria: 0.98	Bacteroidetes: 0.82	Sphingobacteriia: 0.41	Sphingobacteriales: 0.41	not classified	not classified	not classified	373150	260688	165900	77647	1677	140193	77771	3741	107437	14924	425343	76292	438726	20773	566487	0.000593332	0.000412585	0.000429973	0.000242434	2.5e-06	0.000373319	0.000126811	4.97e-06	0.000177228	1.96e-05	0.000715904	0.000102544	0.00067949	5.39e-05	0.000919502
bin_S2C389	95.777	3.74559	0.606275	3.89	202	3458	Bacteria: 0.99	not classified	not classified	not classified	not classified	not classified	not classified	4751	7511	1301	716	423656	1063	88690	238758	6996	753693	2049	253895	4010	20128	3374	6.51e-06	1.02e-05	2.9e-06	1.93e-06	0.000544166	2.44e-06	0.00012454	0.000273029	9.94e-06	0.000850704	2.97e-06	0.000293886	5.35e-06	4.5e-05	4.72e-06
bin_S4C1019	95.768	4.78056	0.492274	6.82	1024	6269	Bacteria: 1.00	Bacteroidetes: 0.82	not classified	not classified	not classified	not classified	not classified	310518	544155	432395	526061	224	392980	3965	318	285875	580	135444	148	435021	704	563327	0.000242528	0.000423034	0.000550473	0.000806799	1.64e-07	0.000514026	3.18e-06	2.07e-07	0.000231641	3.73e-07	0.000111979	9.77e-08	0.000330948	8.98e-07	0.000449142
bin_S9C296	95.7265	1.7094	0.667638	3.42	191	3494	Bacteria: 0.99	Actinobacteria: 0.52	not classified	not classified	not classified	not classified	not classified	27890	341278	95133	29512	54260	306123	8515	32821	48146	31877	13174	841812	32155	110031	45356	4.34e-05	0.000529077	0.000241516	9.03e-05	7.93e-05	0.000798489	1.36e-05	4.27e-05	7.78e-05	4.09e-05	2.17e-05	0.00110832	4.88e-05	0.000279757	7.21e-05
bin_S12C1089	95.6938	1.19617	0.45218	2.95	178	2887	Bacteria: 1.00	Proteobacteria: 0.98	Betaproteobacteria: 0.46	Nitrosomonadales: 0.45	Nitrosomonadaceae: 0.45	Nitrosomonas: 0.44	not classified	693394	293498	84548	34496	5952	64730	202933	3373	61763	11261	998500	6262	783081	2931	510812	0.00125204	0.000527497	0.000248841	0.00012231	1.01e-05	0.000195741	0.000375762	5.09e-06	0.000115699	1.68e-05	0.00190847	9.56e-06	0.00137727	8.64e-06	0.000941557
bin_S14C148	95.6452	2.7957	0.610413	3.77	414	3659	Bacteria: 0.99	Bacteroidetes: 0.83	Flavobacteriia: 0.64	Flavobacteriales: 0.64	NA	NA	Flavobacteriales bacterium: 0.60	180609	89842	94932	36042	17224	54109	47864	92196	51672	359844	228104	479736	259882	181110	274777	0.000255186	0.00012635	0.000218631	0.0001	2.28e-05	0.000128035	6.94e-05	0.000108785	7.57e-05	0.000419089	0.000341155	0.000572975	0.000357659	0.000417728	0.00039632
bin_S15C83	95.6431	1.31363	0.403764	3.59	487	3112	Bacteria: 0.98	Bacteroidetes: 0.80	Sphingobacteriia: 0.39	Sphingobacteriales: 0.39	not classified	not classified	not classified	196725	159273	1120247	344550	141	413048	6427	127	159420	528	170894	289	377172	222	265362	0.000291893	0.000235226	0.00270931	0.00100386	1.96e-07	0.00102637	9.78e-06	1.57e-07	0.000245398	6.46e-07	0.000268406	3.62e-07	0.000545104	5.38e-07	0.000401931
bin_S11C190	95.6397	3.78788	0.530866	5.09	495	4552	Bacteria: 0.99	Bacteroidetes: 0.83	Saprospiria: 0.38	Saprospirales*: 0.38	not classified	not classified	not classified	477440	132261	65658	45149	122	50694	3301	68	67496	629	606461	196	874423	294	1591290	0.000499643	0.000137769	0.000111998	9.28e-05	1.2e-07	8.88e-05	3.54e-06	5.94e-08	7.33e-05	5.43e-07	0.000671808	1.73e-07	0.000891329	5.02e-07	0.00169996
bin_S4C907	95.6075	1.13707	0.685653	5.37	427	5401	Bacteria: 0.96	Proteobacteria: 0.92	Betaproteobacteria: 0.83	Burkholderiales: 0.60	not classified	not classified	not classified	431711	130504	551124	232125	816	225498	36843	532	40616	16339	164529	11019	485106	4786	322038	0.000428231	0.000128851	0.000891077	0.000452128	7.59e-07	0.0003746	3.75e-05	4.41e-07	4.18e-05	1.34e-05	0.000172754	9.24e-06	0.000468702	7.75e-06	0.000326092
bin_S8C191	95.5665	2.21675	0.401257	2.88	281	2790	Bacteria: 0.99	Bacteroidetes: 0.89	not classified	not classified	not classified	not classified	not classified	50088	27046	37845	18216	4684221	30054	573702	1580907	8114	3801713	96511	1442395	53353	2021375	57946	9.26e-05	4.98e-05	0.000114092	6.62e-05	0.00812667	9.31e-05	0.00108812	0.00244182	1.56e-05	0.00579589	0.000188949	0.0022551	9.61e-05	0.00610305	0.000109405
bin_S14C519	95.5357	6.81818	0.502596	7.28	815	6499	Bacteria: 0.99	Planctomycetes: 0.72	not classified	not classified	not classified	not classified	not classified	28265	13401	6119	3303	515955	4731	8808	1161948	3173	236206	16360	1208289	36415	378336	73689	2.07e-05	9.76e-06	7.3e-06	4.75e-06	0.000354118	5.8e-06	6.61e-06	0.000709995	2.41e-06	0.00014246	1.27e-05	0.000747333	2.6e-05	0.000451896	5.5e-05
bin_S14C179	95.4844	9.63328	0.380648	3.56	338	3510	Bacteria: 1.00	Bacteroidetes: 0.72	not classified	not classified	not classified	not classified	not classified	104784	16639	19962	3146	273397	17636	1034430	561517	1462	1043721	61648	2202405	111244	415039	147144	0.000156785	2.48e-05	4.87e-05	9.24e-06	0.000383717	4.42e-05	0.00158721	0.000701638	2.27e-06	0.00128726	9.76e-05	0.00278562	0.000162129	0.00101375	0.00022475
bin_S5C389	95.4392	4.21857	0.607737	3.64	446	3480	Bacteria: 0.99	not classified	not classified	not classified	not classified	not classified	not classified	4231	6511	1161	642	405343	891	77789	215161	6265	588185	1844	209178	3620	17097	3018	6.19e-06	9.48e-06	2.77e-06	1.84e-06	0.000556402	2.18e-06	0.000116734	0.000262943	9.51e-06	0.00070949	2.86e-06	0.000258755	5.16e-06	4.08e-05	4.51e-06
bin_S14C743	95.4019	7.58065	0.713516	8.77	687	8655	Bacteria: 1.00	Proteobacteria: 0.93	Deltaproteobacteria: 0.90	Myxococcales: 0.88	not classified	not classified	not classified	17139	2806	2530	1263	57177	1411	177676	36657	1294	242204	6833	1404112	5735	128533	3348	1.04e-05	1.7e-06	2.5e-06	1.51e-06	3.26e-05	1.44e-06	0.000110665	1.86e-05	8.15e-07	0.000121259	4.39e-06	0.000720903	3.39e-06	0.000127441	2.08e-06
bin_S1C8153	95.2217	0.985222	0.340824	2.76	54	2606	Bacteria: 0.96	Bacteroidetes: 0.65	not classified	not classified	not classified	not classified	not classified	35906	40408	33458	5140	10159	21590	699304	734	21502	33698	121677	66482	42450	5213	25238	6.93e-05	7.76e-05	0.000105252	1.95e-05	1.84e-05	6.98e-05	0.00138401	1.18e-06	4.31e-05	5.36e-05	0.000248576	0.00010846	7.98e-05	1.64e-05	4.97e-05
bin_S14C1079	95.1977	0	0.700843	3.92	136	3840	Bacteria: 0.98	Proteobacteria: 0.92	Alphaproteobacteria: 0.86	Rhodobacterales: 0.60	Rhodobacteraceae: 0.58	not classified	not classified	14707	174614	40161	30899	122864	48502	153683	169513	162786	2439018	53276	752029	15725	212293	9395	2e-05	0.000236173	8.9e-05	8.24e-05	0.000156605	0.000110375	0.000214152	0.000192361	0.000229485	0.00273189	7.66e-05	0.00086382	2.08e-05	0.000470915	1.3e-05
bin_S11C310	95.1613	2.15054	0.69368	3.14	151	2871	Bacteria: 0.99	Planctomycetes: 0.78	NA	NA	NA	NA	Planctomycetes bacterium: 0.74	552207	215000	88782	92871	95	95496	100664	75	174968	41596	698691	1194	451553	2745	276569	0.000936766	0.000363033	0.000245491	0.00030936	1.51e-07	0.000271303	0.000175116	1.06e-07	0.00030793	5.82e-05	0.00125463	1.71e-06	0.000746128	7.6e-06	0.00047894
bin_S15C310	95.1613	2.15054	0.694083	2.95	186	2746	Bacteria: 0.99	Planctomycetes: 0.80	NA	NA	NA	NA	Planctomycetes bacterium: 0.76	549951	211560	87866	92112	62	93080	100555	80	172473	41270	682104	1128	457671	2640	274512	0.000993027	0.000380232	0.000258606	0.000326594	1.05e-07	0.000281471	0.000186193	1.21e-07	0.000323089	6.14e-05	0.00130373	1.72e-06	0.000804944	7.78e-06	0.000505996
bin_S7C310	95.1613	2.15054	0.693646	3.08	118	2794	Bacteria: 0.99	Planctomycetes: 0.80	NA	NA	NA	NA	Planctomycetes bacterium: 0.76	618453	233110	96747	101944	116	103544	109443	127	189041	45652	754101	1169	493670	2946	301823	0.00106958	0.000401279	0.000272726	0.000346198	1.88e-07	0.000299898	0.000194097	1.83e-07	0.000339178	6.51e-05	0.00138051	1.71e-06	0.000831611	8.32e-06	0.000532855
bin_S9C823	95.099	3.65787	0.36732	4.1	289	3661	Bacteria: 0.99	Bacteroidetes: 0.76	not classified	not classified	not classified	not classified	not classified	175502	422757	129908	158223	162	308694	84220	195	391069	3327	124220	895	222295	290	216581	0.000228012	0.000546693	0.000275101	0.000403645	1.97e-07	0.00067165	0.000112205	2.12e-07	0.000527099	3.56e-06	0.000170832	9.83e-07	0.000281307	6.15e-07	0.000287239
bin_S10C470	95.0807	1.28205	0.7048	3.06	148	3175	Bacteria: 1.00	Actinobacteria: 0.88	Acidimicrobiia: 0.33	Acidimicrobiales: 0.33	not classified	not classified	not classified	25940	3299	2109	1028	291060	2158	75984	395898	2138	535780	22771	769179	23161	280415	28185	4.52e-05	5.72e-06	5.98e-06	3.51e-06	0.000475257	6.29e-06	0.000135639	0.000575522	3.86e-06	0.000768774	4.2e-05	0.00113183	3.93e-05	0.000796842	5.01e-05
bin_S10C2016	95.079	3.4188	0.718163	3.87	83	3870	Bacteria: 0.99	Actinobacteria: 0.56	not classified	not classified	not classified	not classified	not classified	3829	2961	3849	1168	367253	2092	7343	1277803	1397	1701327	3668	1198712	4070	468870	3131	5.27e-06	4.06e-06	8.64e-06	3.16e-06	0.000474157	4.82e-06	1.04e-05	0.00146877	1.99e-06	0.00193024	5.34e-06	0.00139469	5.46e-06	0.0010535	4.4e-06
bin_S10C106	95.0739	1.72414	0.501787	3.41	421	3451	Bacteria: 1.00	Bacteroidetes: 0.86	not classified	not classified	not classified	not classified	not classified	1277	3841	1888	2426	73594	2329	14284	442626	1611	1042902	1988	572588	1067	262004	828	1.99e-06	5.97e-06	4.81e-06	7.44e-06	0.000107834	6.09e-06	2.29e-05	0.000577408	2.61e-06	0.00134283	3.29e-06	0.000756071	1.62e-06	0.000668107	1.32e-06
bin_S10C179	95.0739	2.46305	0.381987	3.13	185	3025	Bacteria: 1.00	Bacteroidetes: 0.71	not classified	not classified	not classified	not classified	not classified	99446	15165	18121	2738	274423	16067	975275	572219	1506	993419	58967	2067819	105009	398724	140224	0.00016924	2.57e-05	5.03e-05	9.15e-06	0.00043807	4.58e-05	0.00170202	0.000813239	2.66e-06	0.00139355	0.000106225	0.0029747	0.000174067	0.0011077	0.000243605
bin_S8C2052	95.0549	3.2967	0.685778	2.87	290	3026	Bacteria: 1.00	Gemmatimonadetes: 0.65	not classified	not classified	not classified	not classified	not classified	16221	13196	13642	4291	194051	10751	252024	146376	3175	543009	18679	503188	12323	217447	10441	3.01e-05	2.44e-05	4.13e-05	1.56e-05	0.000337833	3.34e-05	0.00047967	0.000226876	6.11e-06	0.000830728	3.67e-05	0.000789447	2.23e-05	0.000658816	1.98e-05

## Sheet: Table S4
Table S4. Summary of microbial community in other partial nitrification methods.
Methods	Increased	Decreased	Partial nitrification?	Reference
Ultrasound	p_Proteobacteria	p_Nitrospirae	Yes	This study
	p_Actinobacteria	p_Bacteroidetes
	p_Firmicutes	p_Chloroflexi
	p_Proteobacteria_c_Betaproteobacteria_g_Nitrosomonas	p_Planctomycetes
	p_Chloroflexi_g_Nitrolancea	p_Acidobacteria
FA a	p_Firmicutes_g_Bacilli	p_Nitrospirae	Yes	(Wang et al., 2020c)
	p_Chloroflexi_g_Thermomicrobia	p_Proteobacteria_c_Deltaproteobacteria
	p_Chloroflexi_c_Caldilneae	p_Proteobacteria_c_Gammaproteobacteria_o_Xanthomonadales
	p_Proteobacteria_c_Gammaproteobacteria_g_Sphingopyxis	p_Verrucomicrobia
	p_Proteobacteria_c_Gammaproteobacteria_f_Moraxellaceae	p_Bacteroidetes_f_Saprospiraceae
	p_Proteobacteria_c_Gammaproteobacteria_g_Rheinheimera
	p_Proteobacteria_c_Betaproteobacteria_g_Delftia
	p_Proteobacteria_c_Betaproteobacteria_g_Acidovorax
	p_Actinobacteria_c_Thermoleophilia
FNA b	p_Proteobacteria_c_Betaproteobacteria_g_Ca. Nitrotoga	p_ Nitrospirae	Yes, but was then deteriorated	(Li et al., 2020)
	p_Proteobacteria_c_Alphaproteobacteria_g_Nitrobacter	p_ Nitrospirae	Yes, but was then deteriorated	(Duan et al., 2019b)
	p_Chloroflexi	p_Nitrospirae	Yes, but was then deteriorated	(Wang et al., 2020a)
	p_Proteobacteria	p_Chloroflexi_g_Nitrolancea
	p_Proteobacteria_c_Betaproteobacteria_g_Nitrosomonas
	p_ Nitrospirae	p_Proteobacteria_c_Alphaproteobacteria_g_Nitrobacter	Yes	(Duan et al., 2019a)
Low DO c	p_Proteobacteria	p_Planctomycetes	Yes	(Zhang et al., 2019a)
	p_Proteobacteria_c_Betaproteobacteria	p_Acidobacteria
	p_Proteobacteria_c_Gammaproteobacteria	P_ Nitrospirae
	p_Proteobacteria_c_Betaproteobacteria_g_Nitrosomonas
High pH	p_Firmicutes_g_Bacilli		No	(Callejas et al., 2019)
Alkaline	p_Firmicutes_g_Bacilli		PN/canon
Organics	p_Proteobacteria	p_Proteobacteria_c_Betaproteobacteria_g_Nitrosomonas	Deteriorated canon	(Wang et al., 2020b)
	p_Proteobacteria_c_Betaproteobacteria_f_Rhodocyclaceae	p_Bacteroidetes
Ca	p_Proteobacteria	p_Chloroflexi	Yes, but was then deteriorated	(Zhang et al., 2019b)
a: Free ammonia (FA)
b: Free nitrous acid (FNA)
c: Dissolved oxygen (DO)
References
Wang, Z., Zheng, M., Xue, Y., Xia, J., Zhong, H., Ni, G., Liu, Y., Yuan, Z. and Hu, S. 2020c. Free ammonia shock treatment eliminates nitrite-oxidizing bacterial activity for mainstream biofilm nitritation process. Chemical Engineering Journal 393, 124682.
Li, S., Duan, H., Zhang, Y., Huang, X., Yuan, Z., Liu, Y. and Zheng, M. 2020. Adaptation of nitrifying community in activated sludge to free ammonia inhibition and inactivation. Science of The Total Environment 728, 138713.
Duan, H., Ye, L., Wang, Q., Zheng, M., Lu, X., Wang, Z. and Yuan, Z. 2019b. Nitrite oxidizing bacteria (NOB) contained in influent deteriorate mainstream NOB suppression by sidestream inactivation. Water Research 162, 331-338.
Wang, B., Wang, Z., Wang, S., Qiao, X., Gong, X., Gong, Q., Liu, X. and Peng, Y. 2020a. Recovering partial nitritation in a PN/A system during mainstream wastewater treatment by reviving AOB activity after thoroughly inhibiting AOB and NOB with free nitrous acid. Environment International 139, 105684.
Duan, H., Ye, L., Lu, X. and Yuan, Z. 2019a. Overcoming Nitrite Oxidizing Bacteria Adaptation through Alternating Sludge Treatment with Free Nitrous Acid and Free Ammonia. Environmental Science & Technology 53(4), 1937-1946.
Zhang, D., Su, H., Antwi, P., Xiao, L., Liu, Z. and Li, J. 2019a. High-rate partial-nitritation and efficient nitrifying bacteria enrichment/out-selection via pH-DO controls: Efficiency, kinetics, and microbial community dynamics. Science of The Total Environment 692, 741-755.
Callejas, C., Fernández, A., Passeggi, M., Wenzel, J., Bovio, P., Borzacconi, L. and Etchebehere, C. 2019. Microbiota adaptation after an alkaline pH perturbation in a full-scale UASB anaerobic reactor treating dairy wastewater. Bioprocess and Biosystems Engineering 42(12), 2035-2046.
Wang, R., Wang, X., Deng, C., Chen, Z., Chen, Y., Feng, X. and Zhong, Z. 2020b. Partial nitritation performance and microbial community in sequencing batch biofilm reactor filled with zeolite under organics oppression and its recovery strategy. Bioresource Technology 305, 123031.
Zhang, L., Fan, J., Nguyen, H.N., Li, S. and Rodrigues, D.F. 2019b. Effect of cadmium on the performance of partial nitrification using sequencing batch reactor. Chemosphere 222, 913-922.

## Sheet: Table S5
Table S5. Sequences of archaeal amoA recovered from samples in this study.
OTU	Sequence
AOA-OTU1	CACTACACACTATCTATTCATAGTTGTAGTTGCTGTAAATAGTACATTATTGACAATCAATGCAGGAGACTACATTTTCTATACAGATTGGGCATGGACATCATTCGTAGTATTCTCAATATCCCAATCAACAATGCTTGTAGTCGGCGCAATCTATTACATGCTATTCACCGGTGTACCAGGGACTGCAACATATTATGCAACAATCATGACTATCTATACATGGGTAGCCAAAGGAGCTTGGTTTGCATTAGGATATCCATACGACTTTAT
AOA-OTU2	CACTACACACTATCTATTCATAGTTGTAGTTGCCGTAAATAGTACATTATTGACAATCAACGCAGGAGATTACATTTTCTATACAGATTGGGCATGGACATCATTCGTAGTATTCTCAATATCCCAATCAACAATGCTTGTAGTTGGCGCAATCTATTACATGCTATTCACCGGTGTACCAGGGACTGCAACCTATTATGCAACAATCATGACTATCTATACATGGGTGGCCAAAGGAGCTTGGTTTGCATTAGGATATCCATACGACTTCGTG
AOA-OTU3	CACGACACACTACTTGTTCATAGTAGTAGTTGCTGTAAATAGCACCTTACTTACTATCAATGCGGGAGACTATATTTTCTACACTGACTGGGCGTGGACGTCCTTTGTAGTATTCTCAATATCACAATCTACTATGCTTGTGGTGGGGGCAATCTACTATATGTTGTTCACAGGTGTTCCAGGAACTGCTACATATTATGCGACTATCATGACAATCTACACTTGGGTGGCTAAGGGTGCATGGTTTGCCTTGGGATATCCGTACGACTTCGTCG

## Sheet: Table S6
Table S6. Summary of morphological characteristics of microorganisms.
Bacteria	Cell shape	Diameter (μm)	Gram-negative	Description		Reference
Up-regulated
Defluviicoccus	Cocci/coccobacilli	1·5–4·0	√	Usually arranged in clusters or tetrads.		(Maszenan et al., 2005)
Amaricoccus	Cocci	1.3-1.8	√	Usually arranged in tetrads.		(Garrity et al., 2005)
Paracoccus	Spherical or	0.5–0.9 (spherical)	√	Occur singly, in pairs, or in small clusters.		(Garrity et al., 2005)
	short rod	1.1-1.3 (short rod)
Candidatus Microthrix	Filaments	0.3-0.85	×	Filamentous.		(Blackall et al., 1996; Levantesi et al., 2010)
Flavobacterium	Straight or slightly curved, single rods	0.3-0.5	√	Variable in length, often 2–5 μm; shorter (1 μm) or filamentous (10–40 μm) cells and pleomorphism also occur. The longer rods are flexible.		(Garrity et al., 2005)
Fluviicola	Rod	0.4-0.5	√	1.5-5.7 µm in length, with rare longer filaments of up to 51 µm in length.		(Hong-Xing et al., 2014; O'Sullivan et al., 2005; Woyke et al., 2011)
Tetrasphaera	Cocci	0.5-1.4	× (variable)	Cocci in tetrads, often clustered or in pairs, as single cells, or irregular elongated clusters of rods, or showing an ability to change from rods to cocci, from filamentous forms to single often swollen cocci, or to and from V or T shaped arrangements.		(Maszenan et al., 2000)
Thermomonas	Rod	0.5–0.75	√	Filamentous rods.		(Garrity et al., 2005)
Nocardioides	Coccoid cells or short rods	0.5-0.8	×	The morphogenetic cycle usually starts with the coccoid cells or short rods which may simply germinate into rods or longer filaments.		(Whitman et al., 2012; Yoon and Park, 2006)
Down-regulated
Phaeodactylibacter	Rod	0.5-0.6	√	5.0–11.2μμm in length.		(Lei et al., 2015)
Nannocystis	Rod	0.75-1.5		Fruiting bodies solitary cysts, with a definite cyst wall. The size of the cysts varies in very wide limits between 6 × 3.5 μm and less and 110 ×40 μm.		(Reichenbach, 1970)
Nitrospira	Spiral‐shaped rod	0.2–0.4 × 0.9–2.2	√	Intracytoplasmic membranes are lacking.		(Garrity et al., 2005)
Haliscomenobacter	Thin rods	0.4–0.5 × 3–5	√	Usually in chains, enclosed by a narrow, hardly visible hyaline sheath.		(Whitman et al., 2012)
Opitutus	Cocci or coccobacilli	0.4-0.6	√	Diplococci were commonly observed.		(Chin et al., 2001)
Planctomyces	Spherical, ovoid, ellipsoidal, teardrop‐shaped, or bulbiform	1.1-1.5	√	Often relatively large (ignoring appendages and aggregations, individual vegetative cells range up to 3.5 μm in greatest dimension; immature buds smaller).		(Labutti et al., 2010)
Plain
Thauera	Rod	0.5–1.4 × 1.4–3.7	√	Usually occurring singly.		(Garrity et al., 2005)
				Some species exhibit great variability of cell form, from rods to coccoid forms of different sizes.
Nitrosomonas	Spherical, ellipsoidal, or rod‐shaped cells	0.8–1.1 ×1.0–1.7	√	Intracytoplasmic membranes are arranged as flattened vesicles, primarily in the peripheral cytoplasm.		(Garrity et al., 2005)
Hyphomicrobium	Rod, or oval, egg‐, or bean‐shaped	0.3–1.2 × 1–3	√	Produce monopolar or bipolar filamentous outgrowths (hyphae or prosthecae) of varying length and 0.2–0.3 μm in diameter.		(Whitman et al., 2012)
Terrimonas	Rod	0.3–0.5× 1–3	√	Occurring singly.		(Krieg, 2010)
References
Blackall, L.L., Stratton, H., Bradford, D., Dot, T.D., Sjörup, C., Seviour, E.M. and Seviour, R.J. 1996. “Candidatus Microthrix parvicella,” a Filamentous Bacterium from Activated Sludge Sewage Treatment Plants. Int J Syst Bacteriol 46(1), 344-346.
Chin, K.J., Liesack, W. and Janssen, P.H. 2001. Opitutus terrae gen. nov., sp. nov., to accommodate novel strains of the division &apos;Verrucomicrobia&apos; isolated from rice paddy soil. International Journal of Systematic and Evolutionary Microbiology 51(6), 1965-1968.
Garrity, G., J. Brenner, D., Kreig, N. and Staley, J. (2005) Bergey's Manual of Systematic Bacteriology Vol. 2 Part C. The Alpha-, Beta-, Delta-, and Epsilonproteobacteria, Springer, Boston, U.S.
Hong-Xing, Y., Xiang, W., Xiao-Wei, L., Jun, Z., Gui-Qin, Y., Lau, K.W.K., Shun-Peng, L. and Jian-Dong, J. 2014. Fluviicola hefeinensis sp. nov., isolated from the wastewater of a chemical factory. Int J Syst Evol Microbiol 64(Pt 3), 700-704.
Krieg, N.R. (2010) Bergey's Manual of Systematic Bacteriology. Vol 4., Springer, New York, U.S.
Labutti, K., Sikorski, J., Schneider, S., Nolan, M., Lucas, S., Glavina Del Rio, T., Tice, H., Cheng, J.-F., Goodwin, L., Pitluck, S., Liolios, K., Ivanova, N., Mavromatis, K., Mikhailova, N., Pati, A., Chen, A., Palaniappan, K., Land, M., Hauser, L., Chang, Y.-J., Jeffries, C.D., Tindall, B.J., Rohde, M., Göker, M., Woyke, T., Bristow, J., Eisen, J.A., Markowitz, V., Hugenholtz, P., Kyrpides, N.…
Lei, X., Li, Y., Wang, G., Chen, Y., Lai, Q., Chen, Z., Zhang, J., Liao, P., Zhu, H. and Zheng, W. 2015. Phaeodactylibacter luteus sp. nov., isolated from the oleaginous microalga Picochlorum sp. International Journal of Systematic & Evolutionary Microbiology 65(8), ijs.0.000321.
Levantesi, C., Rossetti, S., Thelen, K., Kragelund, C., Krooneman, J., Eikelboom, D., Nielsen, P.H. and Tandoi, V. 2010. Phylogeny, physiology and distribution of 'Candidatus Microthrix calida', a new Microthrix species isolated from industrial activated sludge wastewater treatment plants. Environmental Microbiology 8(9), 1552-1563.
Maszenan, A.M., Seviour, R.J., Patel, B.K.C., Janssen, P.H. and Wanner, J. 2005. Defluvicoccus vanus gen. nov., sp. nov., a novel Gram-negative coccus/coccobacillus in the ‘Alphaproteobacteria’ from activated sludge. International Journal of Systematic and Evolutionary Microbiology 55(5), 2105-2111.
Maszenan, A.M., Seviour, R.J., Patel, B.K.C., Schumann, P., Burghardt, J., Tokiwa and Stratton, H.M. 2000. Three isolates of novel polyphosphate-accumulating gram-positive cocci, obtained from activated sludge, belong to a new genus, Tetrasphaera gen. nov., and description of two new species, Tetrasphaera japonica sp. nov. and Tetrasphaera australiensis sp. nov. Int J Syst Evol Microbiol 50(2), 5…
O'Sullivan, L.A., Joachim, R., Gavin, H., Weightman, A.J. and Fry, J.C. 2005. Fluviicola taffensis gen. nov., sp. nov., a novel freshwater bacterium of the family Cryomorphaceae in the phylum 'Bacteroidetes'. International Journal of Systematic & Evolutionary Microbiology 55(5), 2189-2194.
Reichenbach, H. 1970. Nannocystis exedens gen. nov., spec. nov., a new myxobacterium of the family Sorangiaceae. Arch Mikrobiol 70(2), 119-138.
Whitman, W., Goodfellow, M., Kämpfer, P., Busse, H.-J., Trujillo, M., Ludwig, W., Suzuki, K.-i. and Parte, A. (2012) Bergey’s Manual of Systematic Bacteriology. Vol 5: The Actinobacteria, Springer, New York, U.S.
Woyke, T., Chertkov, O., Lapidus, A., Nolan, M., Lucas, S., Rio, T.G.D., Tice, H., Cheng, J.F., Tapia, R. and Han, C. 2011. Complete genome sequence of the gliding freshwater bacterium Fluviicola taffensis type strain (RW262 T ). Standards in Genomic Sciences 5(1), 21-30.
Yoon, J.H. and Park, Y.H. (2006) The Prokaryotes. Dworkin, M., Stanley, F., Eugene, R., Karl-Heinz, S. and Erko, S. (eds), pp. 1099-1113, Springer, New York, U.S.

## Sheet: Table S7
Table S7. NCBI accession number of the data in this study
Accession number	sample name
SRR17347232	C115-meta a
SRR17347231	C193-meta
SRR17347220	C208-meta
SRR17347209	C216-meta
SRR17347198	C234-meta
SRR17347196	C254-meta
SRR17347195	T101-meta
SRR17347194	T115-meta
SRR17347193	T121-meta
SRR17347192	T149-meta
SRR17347230	T193-meta
SRR17347229	T208-meta
SRR17347228	T216-meta
SRR17347227	T234-meta
SRR17347226	T254-meta
SRR17347225	C101-16s b
SRR17347224	C115-16s
SRR17347223	C121-16s
SRR17347222	C149-16s
SRR17347221	C193-16s
SRR17347219	C208-16s
SRR17347218	C216-16s
SRR17347217	C220-16s
SRR17347216	C234-16s
SRR17347215	C254-16s
SRR17347214	T101-16s
SRR17347213	T115-16s
SRR17347212	T121-16s
SRR17347211	T149-16s
SRR17347210	T193-16s
SRR17347208	T208-16s
SRR17347207	T216-16s
SRR17347206	T220-16s
SRR17347205	T234-16s
SRR17347204	T254-16s
SRR17347203	C216-amoA c
SRR17347202	T101-amoA
SRR17347201	T149-amoA
SRR17347200	T216-amoA
SRR17347199	T234-amoA
SRR17347197	T254-amoA
a: Abbreviations for metagenetic samples
b: Abbreviations for 16S rRNA gene sequencing sample
c: Abbreviations for amoA sequencing sample
